# Supplementary material for: Pathogenic bacterial taxa constitute a substantial portion of fecal microbiota in common migratory bats and birds in Europe
Source: Microbiol Spectr. 2025 Feb 4;13(3):e01948-24. doi: 10.1128/spectrum.01948-24 (PMC11878047; doi:10.1128/spectrum.01948-24)
Supplement: Data S5 — 44 to 52. [file spectrum.01948-24-s0005.xlsx]

## Sheet: sheet legends
44 - Description of PCR protocols.
45 - Description of PCR results in black bird.
46 - Description of PCR results in mallard.
47 - Description of PCR results in wood pigeon.
48 - Description of PCR results in Nathusius bat.
49 - Closest database matches of the sanger-sequenced fragments.
50 - Nucleotide sequences of the strains used in the Bartonella and Campylobacter phylogenetic analyses.
51 - Pathogen amplicon sequence variants (pASVs) detected in more than one host taxa - no subsampling.
52 - Differences in relative abundance of pathogen amplicon sequence variants (pASVs) deteted in more than one host taxa - no subsampling.

## Sheet: 44_pcr
44 - Description of PCR protocols.
Primers details used in multiplex polymarease chain reaction (PCR)
Name	Sequence	Product size (bp)	Target pathogen taxa	Target gene	Reference
prAPV-499	5'-GAATCCTCAGTTTTTCAACGTTTC-3'	678	Salmonella	invA	Kim et al., 2007
prAPV-500	5'-TAGCCGTAACAACCAATACAAATG-3'
prAPV-507	5'-CACGTGCTACAATGGCATAT-3'	107	Campylobacter	16S rRNA gene	Lund et al., 2004
prAPV-508	5'-GGCTTCATGCTCTCGAGTT-3'
prAPV-511	5'-TAATGTGTACGCTGCGAG-3'	351	Yersinia enterocoloitca	ail	Latha et al., 2017
prAPV-512	5'-GACGTCTTACTTGCACTG-3'
prAPV-515	5'-GATAGACTTTTCGACCCAACAAAG-3'	208	Shiga toxin producing Escherichia coli	Stx2 type A	Kim et al., 2007
prAPV-516	5'-TTGCTCAATAATCAGACGAAGATG-3'
Primers details used in duplex PCR
Name	sequence	Product size (bp)	Target pathogen taxa	Target gene	Reference
prAPV-534	5'-GCTATGGTAATAAATGGACAATGAAATAA-3'	295	Bartonella	ssrA	Diaz et al., 2012
prAPV-535	5'-GCTTCTGTTGCCAGGTG-3'
prAPV-536	5'-AATATTTATTGGGAATAGGTCTAA-3'	102	Borrelia	OspA	Ivacic et al., 2007
prAPV-537	5'-CACCAGGCAAATCTACTGA-3'
Primer details used in additional PCR screening of Campylobacter positive samples
Name	sequence	Product size (bp)	Target pathogen taxa	Target gene	Reference
CamrpoB-L	5’-CCAATTTATGGATCAAAC-3’	524	Campylobacter	rpoB	Korczak et al., 2006
RpoB-R	5’GTTGCATGTTNGNACCCAT-3’
PCR master mix details
Contents	Volume for 1 X reaction (µl)
2x dream taq green mix	15
Forward primers (10 µM)	0.5 (each four primers)
Reverse primers (10 µM)	0.5 (each four primers)
Sterile water	9 (10 for control)
DNA template	2 (1 for control)
Total	30
PCR conditions for multiplex and duplex PCR
Stage	Temperature / Time	No. of cycles
Initial denaturation	95ºC / 3 min	1
Denaturation	95ºC / 30 sec	35
Annealing	51º C/ 30 sec	35
Extension	72ºC / 40 sec	35
Final extension	72ºC / 5 min	1
PCR conditions of additional Campylobacter screening with rpoB primers
Stage	Temperature / Time	No. of cycles
Initial denaturation	94ºC / 3 min	1
Denaturation	94ºC / 30 sec	35
Annealing	54º C/ 30 sec	35
Extension	72ºC / 30 sec	35
Final extension	72ºC / 7 min	1
References
Kim JS, Lee GG, Park JS, Jung YH, Kwak HS, Kim SB, Nam YS, Kwon ST. A novel multiplex PCR assay for rapid and simultaneous detection of five pathogenic bacteria: Escherichia coli O157:H7, Salmonella, Staphylococcus aureus, Listeria monocytogenes, and Vibrio parahaemolyticus. J Food Prot. 2007 Jul;70(7):1656-62. doi: 10.4315/0362-028x-70.7.1656. PMID: 17685339.
Latha, C., Anu, C. J., Ajaykumar, V. J., & Sunil, B. (2017). Prevalence of Listeria monocytogenes, Yersinia enterocolitica, Staphylococcus aureus, and Salmonella enterica Typhimurium in meat and meat products using multiplex polymerase chain reaction. Veterinary world, 10(8), 927.
Lund, M., Nordentoft, S., Pedersen, K., & Madsen, M. (2004). Detection of Campylobacter spp. in chickenfecal samples by real-timePCR. Journal of clinical microbiology, 42(11), 5125-5132.
Diaz, M. H., Bai, Y., Malania, L., Winchell, J. M., & Kosoy, M. Y. (2012). Development of a novel genus-specific real-time PCR assay for detection and differentiation of Bartonella species and genotypes. Journal of clinical microbiology, 50(5), 1645-1649.
Ivacic, L., Reed, K. D., Mitchell, P. D., & Ghebranious, N. (2007). A LightCycler TaqMan assay for detection of Borrelia burgdorferi sensu lato in clinical samples. Diagnostic microbiology and infectious disease, 57(2), 137-143.
Korczak, B. M., Stieber, R., Emler, S., Burnens, A. P., Frey, J., & Kuhnert, P. (2006). Genetic relatedness within the genus Campylobacter inferred from rpoB sequences. International journal of systematic and evolutionary microbiology, 56(5), 937-945.

## Sheet: 45_pcr_blackbird
45 - Description of PCR results in black bird.
Serial no.	Sample tube code	Capture date	Location	GPS	Age (this year or older)	Gender	Possible ring number	Collected by	DNA quantity (ng/µl)	Species	Duplicate	Hunter	Salmonella	Campylobater_16SrRNA gene	Yersinia	STEC	Bartonella	Borrelia	Campylobacter_RpoB
1	1_vantaa	2020-09-01	Länsinnätus, Vantaa	60.249; 25.118	1KV	Male	A813604	Edward kluen 2932	0.788	Black bird	No	No	Negative	Negative	Negative	Negative	Negative	Negative	NA
2	2_vantaa	2020-09-02	Länsinnätus, Vantaa	60.249; 25.118	1KV	Male	A813605	Edward kluen 2932	1.07	Black bird	No	No	Negative	Negative	Negative	Negative	Negative	Negative	NA
3	3_vantaa	2020-09-02	Länsinnätus, Vantaa	60.249; 25.118	1KV	Male	A813606	Edward kluen 2932	0.113	Black bird	No	No	Negative	Negative	Negative	Negative	Negative	Negative	NA
4	4_vantaa	2020-09-02	Länsinnätus, Vantaa	60.249; 25.118	1KV	unknown	A813607	Edward kluen 2932	0.516	Black bird	No	No	Negative	Negative	Negative	Negative	Negative	Negative	NA
5	5_vantaa	2020-09-02	Länsinnätus, Vantaa	60.249; 25.118	1KV	Female	A813608	Edward kluen 2932	0.086	Black bird	No	No	Negative	Negative	Negative	Negative	Negative	Negative	NA
6	6_vantaa	2020-09-02	Länsinnätus, Vantaa	60.249; 25.118	1KV	Male	A813609	Edward kluen 2932	0.192	Black bird	No	No	Negative	Negative	Negative	Negative	Negative	Negative	NA
7	7_vantaa	2020-09-02	Länsinnätus, Vantaa	60.249; 25.118	1KV	Male	A813610	Edward kluen 2932	1.01	Black bird	No	No	Negative	Negative	Negative	Negative	Negative	Negative	NA
8	8_vantaa	2020-09-02	Länsinnätus, Vantaa	60.249; 25.118	1KV	Male	A813611	Edward kluen 2932	1.41	Black bird	No	No	Negative	Negative	Negative	Negative	Negative	Negative	NA
9	9_vantaa	2020-09-14	Länsinnätus, Vantaa	60.249; 25.118	1KV	Female	A813612	Edward kluen 2932	2.65	Black bird	No	No	Negative	Positive	Negative	Negative	Negative	Negative	Negative
10	10_vantaa	2020-09-14	Länsinnätus, Vantaa	60.249; 25.118	1KV	Male	A813613	Edward kluen 2932	0.074	Black bird	No	No	Negative	Negative	Negative	Negative	Negative	Negative	NA
11	11_vantaa	2020-09-14	Länsinnätus, Vantaa	60.249; 25.118	1KV+	Male	A813617	Edward kluen 2932	NA	Black bird	No	No	Negative	Negative	Negative	Negative	Negative	Negative	NA
12	12_vantaa	2020-09-29	Länsinnätus, Vantaa	60.249; 25.118	1KV+	Male	A813676	Edward kluen 2932	0.125	Black bird	No	No	Negative	Negative	Negative	Negative	Negative	Negative	NA
13	13_vantaa	2020-10-01	Länsinnätus, Vantaa	60.249; 25.118	1KV+	Male	A813681	Edward kluen 2932	0.101	Black bird	No	No	Negative	Positive	Negative	Negative	Negative	Negative	Negative
14	14_vantaa	2020-10-01	Länsinnätus, Vantaa	60.249; 25.118	1KV+	Male	A813690	Edward kluen 2932	3.44	Black bird	No	No	Negative	Positive	Negative	Negative	Negative	Negative	Negative
15	15_vantaa	2020-10-02	Länsinnätus, Vantaa	60.249; 25.118	1KV+	Male	A813692	Edward kluen 2932	0.221	Black bird	No	No	Negative	Negative	Negative	Negative	Negative	Negative	NA
16	16_vantaa	2020-10-07	Länsinnätus, Vantaa	60.249; 25.118	1KV+	Male	A813710	Edward kluen 2932	0.318	Black bird	No	No	Negative	Negative	Negative	Negative	Negative	Negative	NA
17	17_vantaa	2020-10-08	Länsinnätus, Vantaa	60.249; 25.118	1KV+	Male	A813715	Edward kluen 2932	0.476	Black bird	No	No	Negative	Negative	Negative	Negative	Negative	Negative	NA
18	18_vantaa	2020-10-09	Länsinnätus, Vantaa	60.249; 25.118	1KV+	Male	A813725	Edward kluen 2932	0.098	Black bird	No	No	Negative	Negative	Negative	Negative	Negative	Negative	NA
19	19_vantaa	2020-10-13	Länsinnätus, Vantaa	60.249; 25.118	1KV+	Male	A813799	Edward kluen 2932	0.629	Black bird	No	No	Negative	Negative	Negative	Negative	Negative	Negative	NA
20	A686047	04.06.2020	Karjaa	60.06292893720125; 23.69067870475711	2kv+	Female	A686047	Aleksi lehikoinen	0.066	Black bird	Yes	No	Negative	Negative	Negative	Negative	Negative	Negative	NA
21	A686081	24.09.2020	Karjaa	60.06292893720125; 23.69067870475711	1KV	Male	A686081	Aleksi lehikoinen	0.104	Black bird	No	No	Negative	Positive	Negative	Negative	Negative	Negative	Negative
22	A686078	04.06.2020	Karjaa	60.06292893720125; 23.69067870475711	2kv	Male	A686078	Aleksi lehikoinen	0.886	Black bird	Yes	No	Negative	Positive	Negative	Negative	Negative	Negative	Negative
23	A686083	25.09.2020	Karjaa	60.06292893720125; 23.69067870475711	1KV	Male	A686083	Aleksi lehikoinen	0.096	Black bird	No	No	Negative	Negative	Negative	Negative	Negative	Negative	NA
24	A686085	26.09.2020	Karjaa	60.06292893720125; 23.69067870475711	1KV+	Female	A686085	Aleksi lehikoinen	0.05	Black bird	No	No	Negative	Positive	Negative	Negative	Negative	Negative	Negative
25	A686080	23.09.2020	Karjaa	60.06292893720125; 23.69067870475711	1KV	Male	A686080	Aleksi lehikoinen	0.696	Black bird	No	No	Negative	Positive	Negative	Negative	Negative	Negative	Negative
26	A686079	04.06.2020	Karjaa	60.06292893720125; 23.69067870475711	2kv	Male	A686069	Aleksi lehikoinen	0.061	Black bird	Yes	No	Negative	Negative	Negative	Negative	Negative	Negative	NA
27	A686070	26.09.2020	Karjaa	60.06292893720125; 23.69067870475711	1KV+	Male	A686070	Aleksi lehikoinen	0.132	Black bird	No	No	Negative	Positive	Negative	Negative	Negative	Negative	Negative
28	A686089	05.10.2020	Karjaa	60.06292893720125; 23.69067870475711	1KV	Male	A686089	Aleksi lehikoinen	NA	Black bird	No	No	Negative	Negative	Negative	Negative	Negative	Negative	NA
29	A686068	05.10.2020	Karjaa	60.06292893720125; 23.69067870475711	1KV	Male	A686088	Aleksi lehikoinen	0.629	Black bird	No	No	Negative	Positive	Negative	Negative	Negative	Negative	Negative
30	A686084	26.09.2020	Karjaa	60.06292893720125; 23.69067870475711	1KV+	Male	A686084	Aleksi lehikoinen	0.462	Black bird	No	No	Negative	Positive	Negative	Negative	Negative	Negative	Negative
31	A686082	25.09.2020	Karjaa	60.06292893720125; 23.69067870475711	1KV	Male	A686082	Aleksi lehikoinen	NA	Black bird	No	No	Negative	Negative	Negative	Negative	Negative	Negative	NA
32	A686087	05.10.2020	Karjaa	60.06292893720125; 23.69067870475711	1KV	Male	A686087	Aleksi lehikoinen	NA	Black bird	No	No	Negative	Negative	Negative	Negative	Negative	Negative	NA
33	A686067	31.05.2020	Karjaa	60.06292893720125; 23.69067870475711	2kv	Male	A686067	Aleksi lehikoinen	NA	Black bird	Yes	No	Negative	Positive	Negative	Negative	Negative	Negative	Negative
34	A809582	09.08.2020	Hanko	59.811569610676344; 22.89457406024163	1KV	Male	A809582	Aleksi lehikoinen	NA	Black bird	No	No	Negative	Negative	Negative	Negative	Negative	Negative	NA
35	A809583	09.08.2020	Hanko	59.811569610676344; 22.89457406024163	1KV	Male	A809583	Aleksi lehikoinen	0.101	Black bird	No	No	Negative	Negative	Negative	Negative	Negative	Negative	NA
36	A810916	10.08.2020	Hanko	59.811569610676344; 22.89457406024163	1KV	Male	A810916	Aleksi lehikoinen	0.065	Black bird	No	No	Negative	Positive	Negative	Negative	Negative	Negative	Negative
37	A809550	11.08.2020	Hanko	59.811569610676344; 22.89457406024163	1KV	unknown	A809550	Aleksi lehikoinen	0.092	Black bird	No	No	Negative	Positive	Negative	Negative	Negative	Negative	Negative
38	A809581	08.08.2020	Hanko	59.811569610676344; 22.89457406024163	1KV	Female	A809581	Aleksi lehikoinen	0.083	Black bird	No	No	Negative	Positive	Negative	Negative	Negative	Negative	Negative
39	A810920	12.08.2020	Hanko	59.811569610676344; 22.89457406024163	1KV	Male	A810920	Aleksi lehikoinen	0.441	Black bird	No	No	Negative	Positive	Negative	Negative	Negative	Negative	Negative
40	A809586	11.08.2020	Hanko	59.811569610676344; 22.89457406024163	1KV	Female	A809586	Aleksi lehikoinen	NA	Black bird	No	No	Negative	Negative	Negative	Negative	Negative	Negative	NA
41	A810912	09.08.2020	Hanko	59.811569610676344; 22.89457406024163	1KV	Female	A810912	Aleksi lehikoinen	0.099	Black bird	No	No	Negative	Negative	Negative	Negative	Negative	Negative	NA
42	A809585	11.08.2020	Hanko	59.811569610676344; 22.89457406024163	1KV	Male	A809585	Aleksi lehikoinen	0.415	Black bird	No	No	Negative	Negative	Negative	Negative	Negative	Negative	NA
43	A809584	09.08.2020	Hanko	59.811569610676344; 22.89457406024163	1KV	Male	A809584	Aleksi lehikoinen	NA	Black bird	No	No	Negative	Negative	Negative	Negative	Negative	Negative	NA
44	A810982	2021	Hanko, Finland		2+	K	A810982	Aleksi lehikoinen	7.05	Black bird	Yes	No	Negative	Positive	Negative	Negative	Negative	Negative	Positive
45	A810983	2021	Hanko, Finland		2	K	A810983	Aleksi lehikoinen	0.193	Black bird	Yes	No	Negative	Positive	Negative	Negative	Negative	Negative	Positive
46	A810984	2021	Hanko, Finland		2+	N	A810984	Aleksi lehikoinen	0.256	Black bird	Yes	No	Negative	Negative	Negative	Negative	Negative	Negative	NA
47	A810985	2021	Hanko, Finland		2+	K	A810985	Aleksi lehikoinen	0.064	Black bird	Yes	No	Negative	Positive	Negative	Negative	Negative	Negative	Negative
48	A810986	2021	Hanko, Finland		2+	N	A810986	Aleksi lehikoinen	0.456	Black bird	Yes	No	Negative	Positive	Negative	Negative	Negative	Negative	Negative
49	A810987	2021	Hanko, Finland		2	K	A810987	Aleksi lehikoinen	0.066	Black bird	Yes	No	Negative	Negative	Negative	Negative	Negative	Negative	NA
50	A810988	2021	Hanko, Finland		2+	K	A810988	Aleksi lehikoinen	0.454	Black bird	Yes	No	Negative	Positive	Negative	Negative	Negative	Negative
51	A781158	2021	Hanko, Finland		2+	K	A781158	Aleksi lehikoinen	0.178	Black bird	Yes	No	Negative	Negative	Negative	Negative	Negative	Negative	NA
52	A810989	2021	Hanko, Finland		2	K	A810989	Aleksi lehikoinen	NA	Black bird	Yes	No	Negative	Negative	Negative	Negative	Negative	Negative	NA
53	A810990	2021	Hanko, Finland		2+	K	A810990	Aleksi lehikoinen	0.158	Black bird	Yes	No	Negative	Positive	Negative	Negative	Negative	Negative	Negative
54	A810991	2021	Hanko, Finland		2	K	A810991	Aleksi lehikoinen	3.98	Black bird	Yes	No	Negative	Positive	Negative	Negative	Negative	Negative	Negative
55	A810992	2021	Hanko, Finland		2	N	A810992	Aleksi lehikoinen	2.88	Black bird	Yes	No	Negative	Positive	Negative	Negative	Negative	Negative	Negative
56	A811016	2021	Hanko, Finland		2	K	A811016	Aleksi lehikoinen	0.48	Black bird	Yes	No	Negative	Negative	Negative	Negative	Negative	Negative	NA
57	A811017	2021	Hanko, Finland		2	K	A811017	Aleksi lehikoinen	0.27	Black bird	Yes	No	Negative	Negative	Negative	Negative	Negative	Negative	NA
58	A810993	2021	Hanko, Finland		2+	N	A810993	Aleksi lehikoinen	0.153	Black bird	Yes	No	Negative	Positive	Negative	Negative	Negative	Negative	Negative
59	A810994	2021	Hanko, Finland		2	N	A810994	Aleksi lehikoinen	0.834	Black bird	Yes	No	Negative	Negative	Negative	Negative	Negative	Negative	NA
60	A810995	2021	Hanko, Finland		2	N	A810995	Aleksi lehikoinen	0.213	Black bird	Yes	No	Negative	Positive	Negative	Negative	Negative	Negative	Negative
61	A811018	2021	Hanko, Finland		2	N	A811018	Aleksi lehikoinen	2.33	Black bird	Yes	No	Negative	Positive	Negative	Negative	Negative	Negative	Negative
62	A810996	2021	Hanko, Finland		2+	K	A810996	Aleksi lehikoinen	NA	Black bird	Yes	No	Negative	Negative	Negative	Negative	Negative	Negative	NA
63	A811019	2021	Hanko, Finland		2+	K	A811019	Aleksi lehikoinen	0.117	Black bird	Yes	No	Negative	Positive	Negative	Negative	Negative	Negative	Positive
64	A811020	2021	Hanko, Finland		2+	K	A811020	Aleksi lehikoinen	NA	Black bird	Yes	No	Negative	Positive	Negative	Negative	Negative	Negative	Negative
65	A811051	2021	Hanko, Finland		2	K	A811051	Aleksi lehikoinen	0.275	Black bird	Yes	No	Negative	Negative	Negative	Negative	Negative	Negative	NA
66	A811052	2021	Hanko, Finland		2	N	A811052	Aleksi lehikoinen	0.069	Black bird	Yes	No	Negative	Positive	Negative	Negative	Negative	Negative	Negative
67	A811053	2021	Hanko, Finland		2+	N	A811053	Aleksi lehikoinen	0.152	Black bird	Yes	No	Negative	Positive	Negative	Negative	Negative	Negative	Negative
68	1_denmark	2020-07-11	Svendborg	55.055703N; 10.563112E	2K (2cy)	Male	DKC8E05431	Hans Rytter, Nyborgvej 20, DK5853, ORBAEK	0.616	Black bird	No	No	Negative	Negative	Negative	Negative	Negative	Negative	NA
69	2_denmark	2020-07-11	Svendborg	55.055703N; 10.563112E	2K	Male	DKC8E05500	Hans Rytter, Nyborgvej 20, DK5853, ORBAEK	0.412	Black bird	No	No	Negative	Negative	Negative	Negative	Negative	Negative	NA
70	3_denmark	2020-07-11	Svendborg	55.055703N; 10.563112E	3K+ (3cy+)	Female	DKC8E05812	Hans Rytter, Nyborgvej 20, DK5853, ORBAEK	1.07	Black bird	No	No	Negative	Negative	Negative	Negative	Negative	Negative	NA
71	4_denmark	2020-07-14	ORBPEK	55.260326N; 10.673796E	3K+	Female	DKC8E04376	Hans Rytter, Nyborgvej 20, DK5853, ORBAEK	0.597	Black bird	No	No	Negative	Negative	Negative	Negative	Negative	Negative	NA
72	5_denmark	2020-07-15	ORBPEK	55.260326N; 10.673796E	3K+	Female	DKC8E04307	Hans Rytter, Nyborgvej 20, DK5853, ORBAEK	1.64	Black bird	No	No	Negative	Negative	Negative	Negative	Negative	Negative	NA
73	6_denmark	2020-07-21	Svendborg	55.055703N; 10.563112E	1K	unknown	DKC8E05836	Hans Rytter, Nyborgvej 20, DK5853, ORBAEK	3.74	Black bird	No	No	Negative	Negative	Negative	Negative	Negative	Negative	NA
74	7_denmark	2020-07-21	Svendborg	55.055703N; 10.563112E	2K+	Female	DKC8E05816	Hans Rytter, Nyborgvej 20, DK5853, ORBAEK	0.187	Black bird	No	No	Negative	Negative	Negative	Negative	Negative	Negative	NA
75	8_denmark	2020-07-21	Svendborg	55.055703N; 10.563112E	1K	Male	DKC8E05837	Hans Rytter, Nyborgvej 20, DK5853, ORBAEK	0.135	Black bird	No	No	Negative	Negative	Negative	Negative	Negative	Negative	NA
76	9_denmark	2020-07-21	Svendborg	55.055703N; 10.563112E	2K+	Female	DKC8E05838	Hans Rytter, Nyborgvej 20, DK5853, ORBAEK	0.152	Black bird	No	No	Negative	Negative	Negative	Negative	Negative	Negative	NA
77	10_denmark	2020-08-02	HJULBY, NYBORG	55.342172N; 10.736609E	3K+	Male	DKC8E04235	Hans Rytter, Nyborgvej 20, DK5853, ORBAEK	0.864	Black bird	No	No	Negative	Negative	Negative	Negative	Negative	Negative	NA
78	11_denmark	2020-08-01	Svendborg	55.055703N; 10.563112E	2K	Male	DKC8E05801	Hans Rytter, Nyborgvej 20, DK5853, ORBAEK	0.852	Black bird	No	No	Negative	Negative	Negative	Negative	Negative	Negative	NA
79	12_denmark	2020-08-16	Bagenkop	54.727982N; 10.695246E	1K	unknown	DKC8E04994	Hans Rytter, Nyborgvej 20, DK5853, ORBAEK	0.225	Black bird	No	No	Negative	Positive	Negative	Negative	Negative	Negative	Negative
80	13_denmark	2020-09-14	Bagenkop	54.727982N; 10.695246E	1K	Male	DKC8E04995	Hans Rytter, Nyborgvej 20, DK5853, ORBAEK	2.85	Black bird	No	No	Negative	Negative	Negative	Negative	Negative	Negative	NA
81	14_denmark	2020-09-20	HJULBY, NYBORG	55.342172N; 10.736609E	1K	Male	DKC8E04996	Hans Rytter, Nyborgvej 20, DK5853, ORBAEK	11.7	Black bird	No	No	Negative	Positive	Negative	Negative	Negative	Negative	Negative
82	15_denmark	2020-09-20	HJULBY, NYBORG	55.342172N; 10.736609E	1K	Male	DKC8E04997	Hans Rytter, Nyborgvej 20, DK5853, ORBAEK	0.112	Black bird	No	No	Negative	Positive	Negative	Negative	Negative	Negative	Negative
83	16_denmark	2020-09-22	Bagenkop	54.727982N; 10.695246E	1K	Male	DKC8E04998	Hans Rytter, Nyborgvej 20, DK5853, ORBAEK	NA	Black bird	No	No	Negative	Negative	Negative	Negative	Negative	Negative	NA
84	8E13246		Tinning Mose	56,266; 09,957	2K+	Female	8E13246	Laus ulrich Rasmussen, Hojmosevg 4, Solvor, 8382, HinneRup, Denmark	0.062	Black bird	No	No	Negative	Positive	Negative	Negative	Negative	Negative	Negative
85	8A85286	2020-08-19	Tinning Mose	56,266; 09,957	1K	Male	8A85286	Laus ulrich Rasmussen, Hojmosevg 4, Solvor, 8382, HinneRup, Denmark	3.17	Black bird	No	No	Negative	Negative	Negative	Negative	Negative	Negative	NA
86	8A85322	2020-07-20	Tinning Mose	56,266; 09,957	2K+	Female	8A85322	Laus ulrich Rasmussen, Hojmosevg 4, Solvor, 8382, HinneRup, Denmark	0.15	Black bird	No	No	Negative	Positive	Negative	Negative	Negative	Negative	Negative
87	8A85323	2020-07-25	Tinning Mose	56,266; 09,957	1K	Male?	8A85323	Laus ulrich Rasmussen, Hojmosevg 4, Solvor, 8382, HinneRup, Denmark	1.4	Black bird	No	No	Negative	Positive	Negative	Negative	Negative	Negative	NA
88	8A85324	2020-07-30	Tinning Mose	56,266; 09,957	2K+	Male	8A85324	Laus ulrich Rasmussen, Hojmosevg 4, Solvor, 8382, HinneRup, Denmark	NA	Black bird	No	No	Negative	Positive	Negative	Negative	Negative	Negative	Negative
89	8A85327	2020-08-04	Tinning Mose	56,266; 09,957	1K	Male?	8A85327	Laus ulrich Rasmussen, Hojmosevg 4, Solvor, 8382, HinneRup, Denmark	0.416	Black bird	No	No	Negative	Negative	Negative	Negative	Negative	Negative	NA
90	8A85328	2020-08-04	Tinning Mose	56,266; 09,957	1K	Male?	8A85328	Laus ulrich Rasmussen, Hojmosevg 4, Solvor, 8382, HinneRup, Denmark	0.056	Black bird	No	No	Negative	Negative	Negative	Negative	Negative	Negative	NA
91	8A85329	2020-08-05	Tinning Mose	56,266; 09,957	1K	Male	8A85329	Laus ulrich Rasmussen, Hojmosevg 4, Solvor, 8382, HinneRup, Denmark	1.67	Black bird	No	No	Negative	Negative	Negative	Negative	Negative	Negative	NA
92	8A85331	2020-08-28	Tinning Mose	56,266; 09,957	2K+	Male	8A85331	Laus ulrich Rasmussen, Hojmosevg 4, Solvor, 8382, HinneRup, Denmark	12	Black bird	No	No	Negative	Negative	Negative	Negative	Negative	Negative	NA
93	VD-01*	2020-07-27	Tinning Mose	56,266; 09,957	1K	Female		Laus ulrich Rasmussen, Hojmosevg 4, Solvor, 8382, HinneRup, Denmark	NA	Black bird	No	No	Negative	Negative	Negative	Negative	Negative	Negative	NA
94	VD-02**	2020-07-31	Tinning Mose	56,266; 09,957	1K	Male?		Laus ulrich Rasmussen, Hojmosevg 4, Solvor, 8382, HinneRup, Denmark	0.067	Black bird	No	No	Negative	Positive	Negative	Negative	Negative	Negative	NA
95	VD-03	2020-08-03	Tinning Mose	56,266; 09,957	1K	Female?		Laus ulrich Rasmussen, Hojmosevg 4, Solvor, 8382, HinneRup, Denmark	0.053	Black bird	No	No	Negative	Negative	Negative	Negative	Negative	Negative	NA
96	8839535	2020-09-13	Carstensgade 66, Copenhagen	55.66845; 12,53700	1K	unknown	8839535	Laus ulrich Rasmussen, Hojmosevg 4, Solvor, 8382, HinneRup, Denmark	0.304	Black bird	No	No	Negative	Negative	Negative	Negative	Negative	Negative	NA
97	LV01	2020	Latvia		juv.	Female	A35557		NA	Black bird	No	No	Negative	Negative	Negative	Negative	Negative	Negative	NA
98	LV02	2020	Latvia		juv.	Female	A35558		0.877	Black bird	No	No	Negative	Positive	Negative	Negative	Negative	Negative	Negative
99	LV03	2020	Latvia		juv.	Male	A35559		NA	Black bird	No	No	Negative	Negative	Negative	Negative	Negative	Negative	NA
100	LV04	2020	Latvia		1Y	Male	A35562		NA	Black bird	Yes (LV16)	No	Negative	Positive	Negative	Negative	Negative	Negative	Negative
101	LV05	2020	Latvia		1Y+	Male	A35563		0.096	Black bird	No	No	Negative	Negative	Negative	Negative	Negative	Negative	NA
102	LV06	2020	Latvia		1Y	Female	A30995		0.096	Black bird	No	No	Negative	Positive	Negative	Negative	Negative	Negative	Negative
103	LV07	2020	Latvia		1Y+	Male	A37302		2.18	Black bird	No	No	Negative	Negative	Negative	Negative	Negative	Negative	NA
104	LV08	2020	Latvia		1Y	Male	A37303		0.166	Black bird	Yes (LV14)	No	Negative	Negative	Negative	Negative	Negative	Negative	NA
105	LV09	2020	Latvia		1Y	Male	A37305		17.5	Black bird	No	No	Negative	Negative	Negative	Negative	Negative	Negative	NA
106	LV10	2020	Latvia		1Y	Female	A22356		0.32	Black bird	No	No	Negative	Negative	Negative	Negative	Negative	Negative	NA
107	LV11	2020	Latvia		1Y	Male	A37306		NA	Black bird	No	No	Negative	Negative	Negative	Negative	Negative	Negative	NA
108	LV12	2020	Latvia		1Y	Female	A30998		0.25	Black bird	No	No	Negative	Negative	Negative	Negative	Negative	Negative	NA
109	LV13	2020	Latvia		1Y+	Female	A37307		0.404	Black bird	No	No	Negative	Negative	Negative	Negative	Negative	Negative	NA
110	LV15	2020	Latvia		1Y	Male	A37308		0.535	Black bird	No	No	Negative	Negative	Negative	Negative	Negative	Negative	NA
111	LV17	2020	Latvia		1Y	Male	A37309		0.096	Black bird	No	No	Negative	Negative	Negative	Negative	Negative	Negative	NA
112	LV18	2020	Latvia		1Y+	Female	A31460		2.13	Black bird	No	No	Negative	Negative	Negative	Negative	Negative	Negative	NA
113	LV19	2020	Latvia		1Y	Female	A30999		0.066	Black bird	No	No	Negative	Negative	Negative	Negative	Negative	Negative	NA
114	LV20	2020	Latvia		1Y	Male	A31000		NA	Black bird	No	No	Negative	Negative	Negative	Negative	Negative	Negative	NA
115	LV21	2020	Latvia		1Y	Female	A37120		0.222	Black bird	No	No	Negative	Negative	Negative	Negative	Negative	Negative	NA
116	LV22	2020	Latvia		1Y	Male	A37121		NA	Black bird	No	No	Negative	Positive	Negative	Negative	Negative	Negative	Negative
117	LV23	2020	Latvia		1Y	Male	A37122		NA	Black bird	No	No	Negative	Positive	Negative	Negative	Negative	Negative	Negative
118	LV24	2020	Latvia		1Y+	Male	A37123		0.152	Black bird	No	No	Negative	Positive	Negative	Negative	Negative	Negative	Negative
119	LV25	2020	Latvia		1Y	Female	A34806		NA	Black bird	No	No	Negative	Negative	Negative	Negative	Negative	Negative	NA
120	LV26	2020	Latvia		1Y	Female	A32091		0.231	Black bird	No	No	Negative	Negative	Negative	Negative	Negative	Negative	NA
121	LV27	2020	Latvia		1Y	Female	A32092		NA	Black bird	No	No	Negative	Negative	Negative	Negative	Negative	Negative	NA
122	LV28	2020	Latvia		1Y	Female	A35569		0.096	Black bird	No	No	Negative	Positive	Negative	Negative	Negative	Negative	Negative
123	LV29	2020	Latvia		1Y	Female	A35572		0.221	Black bird	No	No	Negative	Negative	Negative	Negative	Negative	Negative	NA
124	LV30	2020	Latvia		1Y	Female	A32096		0.254	Black bird	No	No	Negative	Positive	Negative	Negative	Negative	Negative	Negative
125	LV31	2020	Latvia		1Y	Male	A32098		0.328	Black bird	No	No	Negative	Negative	Negative	Negative	Negative	Negative	NA
126	LV32	2020	Latvia		1Y	Female	A35575		1.07	Black bird	No	No	Negative	Negative	Negative	Negative	Negative	Negative	NA
127	LV33	2020	Latvia		1Y	Male	A35576		0.221	Black bird	No	No	Negative	Negative	Negative	Negative	Negative	Negative	NA
128	LV34	2020	Latvia		1Y	Female	A35577		0.421	Black bird	No	No	Negative	Positive	Negative	Negative	Negative	Negative	Negative
129	LV35	2020	Latvia		1Y	Female	A35578		0.056	Black bird	No	No	Negative	Negative	Negative	Negative	Negative	Negative	NA
130	LV36	2020	Latvia		1Y	Female	A32100		5.85	Black bird	No	No	Negative	Negative	Negative	Negative	Negative	Negative	NA
131	LV37	2020	Latvia		1Y	Male	A37401		0.165	Black bird	No	No	Negative	Negative	Negative	Negative	Negative	Negative	NA
132	LV38	2020	Latvia		1Y	Male	A37402		0.677	Black bird	No	No	Negative	Negative	Negative	Negative	Negative	Negative	NA
133	LV39	2020	Latvia		1Y	Male	A37403		NA	Black bird	No	No	Negative	Negative	Negative	Negative	Negative	Negative	NA
134	LV40	2020	Latvia		1Y	Female	A35579		NA	Black bird	No	No	Negative	Negative	Negative	Negative	Negative	Negative	NA
135	LV41	2020	Latvia		1Y	Female	A35581		1.33	Black bird	No	No	Negative	Negative	Negative	Negative	Negative	Negative	NA
136	LV42	2020	Latvia		1Y	Male	A37404		0.444	Black bird	No	No	Negative	Positive	Negative	Negative	Negative	Negative	Negative
137	LV43	2020	Latvia		1Y	Male	A37405		0.054	Black bird	No	No	Negative	Negative	Negative	Negative	Negative	Negative	NA
138	LV44	2020	Latvia		1Y	Male	A37406		5.4	Black bird	No	No	Negative	Positive	Negative	Negative	Negative	Negative	Negative
139	LV45	2020	Latvia		1Y	Male	A33963		40.9	Black bird	No	No	Negative	Negative	Negative	Negative	Negative	Negative	NA
140	LV46	2020	Latvia		1Y	Female	A35584		0.139	Black bird	No	No	Negative	Negative	Negative	Negative	Negative	Negative	NA
141	LV47	2020	Latvia		1Y	Female	A35585		1.35	Black bird	No	No	Negative	Negative	Negative	Negative	Negative	Negative	NA
142	LV48	2020	Latvia		1Y+	Male	A37408		0.584	Black bird	No	No	Negative	Positive	Negative	Negative	Negative	Negative	Negative
143	LV49	2020	Latvia		1Y	Female	A37409		0.283	Black bird	No	No	Negative	Negative	Negative	Negative	Negative	Negative	NA
144	LV50	2020	Latvia		1Y	Male	A37410		0.292	Black bird	No	No	Negative	Negative	Negative	Negative	Negative	Negative	NA
145	4_chize	2021-05-12	Chizé forest	46.15788971; 0.432712875	4	F	JA732934		0.58	Black bird	No	No	Negative	Negative	Negative	Negative	Negative	Negative	NA
146	6_chize	2021-05-18	Chizé forest	46.15038854; 0.428129587	4	M	JA732973		2.27	Black bird	No	No	Negative	Negative	Negative	Negative	Negative	Negative	NA
147	8_chize	2021-05-18	Chizé forest	46.15038854; 0.428129587	4	M	NA		2.01	Black bird	No	No	Negative	Negative	Negative	Negative	Negative	Negative	NA
148	9_chize	2021-05-20	Chizé forest	46.15228441; 0.437010868	4	M	NA		5.35	Black bird	No	No	Negative	Positive	Negative	Negative	Negative	Negative	Negative
149	10_chize	2021-05-20	Chizé forest	46.15781494; 0.43085151	4	F	NA		1.43	Black bird	No	No	Negative	Positive	Negative	Negative	Negative	Negative	Negative
150	14_chize	2021-05-31	Chizé forest	46.15228441; 0.437010868	4	F	JA732930		1.34	Black bird	No	No	Negative	Positive	Negative	Negative	Negative	Negative	Negative
151	17_chize	2021-05-31	Chizé forest	46.15781494; 0.43085151	4	unknown	NA		0.223	Black bird	No	No	Negative	Negative	Negative	Negative	Negative	Negative	NA
152	18_chize	2021-06-03	Chizé forest	46.15236802; 0.439528601	4	M	NA		2.39	Black bird	No	No	Negative	Positive	Negative	Negative	Negative	Negative	Negative
153	D1	2021-05-12	Chizé forest	46.09767681; 0.420871844	4	M	NA		NA	Black bird	No	No	Negative	Negative	Negative	Negative	Negative	Negative	NA
154	D2	2021-05-12	Chizé forest	46.12685991; 0.424419406	4	M	JA732982		2.29	Black bird	No	No	Negative	Negative	Negative	Negative	Negative	Negative	NA
155	D4	2021-05-12	Chizé forest	46.09695721; 0.436601625	4	unknown	NA		NA	Black bird	No	No	Negative	Negative	Negative	Negative	Negative	Negative	NA
156	D8	2021-05-13	Aulnay forest	46.04836963; 0.253611251	4	F	NA		2.21	Black bird	No	No	Negative	Negative	Negative	Negative	Negative	Negative	NA
157	D13	2021-05-18	Chizé forest	46.11259975; 0.449477753	4	M	JA732924		3.44	Black bird	No	No	Negative	Negative	Negative	Negative	Negative	Negative	NA
158	D15	2021-05-18	Chizé forest	46.1319078; 0.438697593	4	M	NA		4.64	Black bird	No	No	Negative	Negative	Negative	Negative	Negative	Negative	NA
159	D17	2021-05-19	Aulnay forest	46.0559703; 0.234694865	4	F	NA		0.115	Black bird	No	No	Negative	Negative	Negative	Negative	Negative	Negative	NA
160	D20	2021-05-20	Chizé forest	46.11284176; 0.429430659	4	F	NA		0.587	Black bird	No	No	Negative	Negative	Negative	Negative	Negative	Negative	NA
161	D21	2021-05-20	Chizé forest	46.09695721; 0.436601625	4	F	NA		1.3	Black bird	No	No	Negative	Negative	Negative	Negative	Negative	Negative	NA
162	D26	2021-05-20	Chizé forest	46.0979416; 0.413416462	4	F	NA		0.923	Black bird	No	No	Negative	Negative	Negative	Negative	Negative	Negative	NA
163	D27	2021-05-27	Chizé forest	46.09506188; 0.413306767	4	F	NA		1.47	Black bird	No	No	Negative	Negative	Negative	Negative	Negative	Negative	NA
164	D28	2021-05-31	Chizé forest	46.12011705; 0.458467175	4	M	JA732920		0.833	Black bird	No	No	Negative	Negative	Negative	Negative	Negative	Negative	NA
165	D31	2021-05-31	Chizé forest	46.11284176; 0.429430659	4	M	NA		1.97	Black bird	No	No	Negative	Negative	Negative	Negative	Negative	Negative	NA

## Sheet: 46_pcr_mallard
46 - Description of PCR results in mallard.
Serial no.	Sample tube code	Capture date	Location	GPS	Age (this year or older)	Gender	Possible ring number	Collected by	DNA quantity (ng/µl)	Species	Duplicate	Hunter	Salmonella	Campylobater_16SrRNA gene	Yersinia	STEC	Bartonella	Borrelia	Campylobater_RpoB
1	1_Arrigny_Mallard	18.08.2020	Arrigny	48.5693N; 4.7059E	1A+	F	DB129103		0.937	Mallard		No	Negative	Negative	Negative	Negative	Negative	Negative	NA
2	2_Arrigny_Mallard	18.08.2020	Arrigny	48.5693N; 4.7059E	1A	M	DB129104		0.42	Mallard		No	Negative	Positive	Negative	Negative	Negative	Negative	Negative
3	3_Arrigny_Mallard	18.08.2020	Arrigny	48.5693N; 4.7059E	1A	F	DB129105		0.284	Mallard		No	Negative	Positive	Negative	Negative	Negative	Negative	Negative
4	4_Arrigny_Mallard	18.08.2020	Arrigny	48.5693N; 4.7059E	1A	M	DB129106		0.093	Mallard		No	Negative	Positive	Negative	Negative	Negative	Negative	Negative
5	5_Arrigny_Mallard	18.08.2020	Arrigny	48.5693N; 4.7059E	1A	M	DB129107		1.83	Mallard		No	Negative	Negative	Negative	Negative	Negative	Negative	NA
6	6_Arrigny_Mallard	18.08.2020	Arrigny	48.5693N; 4.7059E	1A+	M	DB129108		0.309	Mallard		No	Negative	Positive	Negative	Negative	Negative	Negative	Negative
7	19_Saintes_Mallard	19.11.2020	Saintes Maries de la mer	43.542784N; 4.42571E	1A	M	DB119187		0.155	Mallard		No	Negative	Negative	Negative	Negative	Negative	Negative	NA
8	23_Saintes_Mallard	30.09.2020	Saintes Maries de la mer	43.542784N; 4.42571E	1A+	F	DB119180		NA	Mallard		No	Negative	Negative	Negative	Negative	Negative	Negative	NA
9	24_Saintes_Mallard	07.10.2020	Saintes Maries de la mer	43.542784N; 4.42571E	1A+	F	DB105231		0.128	Mallard		No	Negative	Positive	Negative	Negative	Negative	Negative	Negative
10	25_Saintes_Mallard	05.11.2020	Saintes Maries de la mer	43.542784N; 4.42571E	1A+	F	DB105231		0.325	Mallard		No	Negative	Positive	Negative	Negative	Negative	Negative	Negative
11	26_Saintes_Mallard	02.12.2020	Saintes Maries de la mer	43.542784N; 4.42571E	1A+	M	DB105232		0.057	Mallard		No	Negative	Positive	Negative	Negative	Negative	Negative	Positive
12	27_Saintes_Mallard	03.12.2020	Saintes Maries de la mer	43.542784N; 4.42571E	1A+	F	DB105233		0.053	Mallard		No	Negative	Positive	Negative	Negative	Negative	Negative	Negative
13	28_Saintes_Mallard	11.12.2020	Saintes Maries de la mer	43.542784N; 4.42571E	1A+	F	DB105234		NA	Mallard		No	Negative	Positive	Negative	Negative	Negative	Negative	Negative
14	29_Saintes_Mallard	16.12.2020	Saintes Maries de la mer	43.542784N; 4.42571E	1A+	F	DA222820		0.298	Mallard		No	Negative	Positive	Negative	Negative	Negative	Negative	Negative
15	55_Oye_Mallard	07.09.2020	Oye-Plage	51001144N; 2055602E	1A	M	DB131852		0.477	Mallard		No	Negative	Positive	Negative	Negative	Negative	Negative	Positive
16	56_Oye_Mallard	15.09.2020	Oye-Plage	51001144N; 2055602E	1A+	M	DB131866		0.078	Mallard		No	Negative	Negative	Negative	Negative	Negative	Negative	NA
17	57_Oye_Mallard	15.09.2020	Oye-Plage	51001144N; 2055602E	1A	M	DB131867		0.303	Mallard		No	Negative	Positive	Negative	Negative	Negative	Negative	Negative
18	58_Oye_Mallard	16.09.2020	Oye-Plage	51001144N; 2055602E	1A+	M	DB131868		NA	Mallard		No	Negative	Positive	Negative	Negative	Negative	Negative	Negative
19	59_Oye_Mallard	23.09.2020	Oye-Plage	51001144N; 2055602E	1A	M	DB131869		0.209	Mallard		No	Negative	Positive	Negative	Negative	Negative	Negative	Negative
20	60_Oye_Mallard	27.09.2020	Oye-Plage	51001144N; 2055602E	1A+	F	DB131870		NA	Mallard		No	Negative	Positive	Negative	Negative	Negative	Negative	Negative
21	61_Oye_Mallard	01.10.2020	Oye-Plage	51001144N; 2055602E	1A	M	DB131871		0.105	Mallard		No	Negative	Positive	Negative	Negative	Negative	Negative	Negative
22	62_Oye_Mallard	01.10.2020	Oye-Plage	51001144N; 2055602E	1A	M	DB131854		1.07	Mallard		No	Negative	Positive	Negative	Negative	Negative	Negative	Negative
23	63_Oye_Mallard	05.10.2020	Oye-Plage	51001144N; 2055602E	1A+	F	DB131872		0.103	Mallard		No	Negative	Positive	Negative	Negative	Negative	Negative	Negative
24	64_Oye_Mallard	06.10.2020	Oye-Plage	51001144N; 2055602E	1A+	M	DB131873		0.095	Mallard		No	Negative	Negative	Negative	Negative	Negative	Negative	NA
25	65_Oye_Mallard	07.10.2020	Oye-Plage	51001144N; 2055602E	1A	M	DB131874		0.356	Mallard		No	Negative	Positive	Negative	Negative	Negative	Negative	Negative
26	66_Oye_Mallard	07.10.2020	Oye-Plage	51001144N; 2055602E	1A+	M	DB131875		1.78	Mallard		No	Negative	Positive	Negative	Negative	Negative	Negative	Positive
27	67_Oye_Mallard	08.10.2020	Oye-Plage	51001144N; 2055602E	1A+	M	DB131877		0.409	Mallard		No	Negative	Positive	Negative	Negative	Negative	Negative	Negative
28	68_Oye_Mallard	13.10.2020	Oye-Plage	51001144N; 2055602E	1A+	M	DB131878		0.17	Mallard		No	Negative	Positive	Negative	Negative	Negative	Negative	Negative
29	69_Oye_Mallard	13.10.2020	Oye-Plage	51001144N; 2055602E	1A+	F	DB131879		0.131	Mallard		No	Negative	Positive	Negative	Negative	Negative	Negative	Positive
30	70_Oye_Mallard	16.10.2020	Oye-Plage	51001144N; 2055602E	1A	M	DB131853		0.063	Mallard		No	Negative	Negative	Negative	Negative	Negative	Negative	NA
31	71_Oye_Mallard	18.10.2020	Oye-Plage	51001144N; 2055602E	1A+	M	DB131880		NA	Mallard		No	Negative	Positive	Negative	Negative	Negative	Negative	Negative
32	72_Oye_Mallard	19.10.2020	Oye-Plage	51001144N; 2055602E	1A	M	DB131881		0.808	Mallard		No	Negative	Positive	Negative	Negative	Positive	Negative	Negative
33	1A_Twsnievi_Mallard	20.08.2021	Twsnievi	62910800;28359373	Adult	Male		Antti Happonen	0.152	Mallard	1B	Yes	Negative	Positive	Negative	Negative	Negative	Negative	Positive
34	2A_Twsnievi_Mallard	20.08.2021	Twsnievi	62910800;28359373	Juvenile	Male		Antti Happonen	0.134	Mallard	2B	Yes	Negative	Positive	Negative	Negative	Negative	Negative	Positive
35	3A_Twsnievi_Mallard	20.08.2021	Twsnievi	62910800;28359373	Adult	Male		Antti Happonen	NA	Mallard	3B	Yes	Negative	Positive	Negative	Negative	Negative	Negative	Negative
36	4A_Twsnievi_Mallard	20.08.2021	Twsnievi	62910800;28359373	Adult	Male		Antti Happonen	0.105	Mallard	4B	Yes	Negative	Positive	Negative	Negative	Negative	Negative	Negative
37	5A_Twsnievi_Mallard	20.08.2021	Twsnievi	62910800;28359373	Adult	Male		Antti Happonen	0.578	Mallard	5B	Yes	Negative	Positive	Negative	Negative	Negative	Negative	Negative
38	6A_Twsnievi_Mallard	20.08.2021	Twsnievi	62910800;28359373	Adult	Male		Antti Happonen	0.974	Mallard	6B	Yes	Negative	Positive	Negative	Negative	Negative	Negative	Negative
39	7A_Twsnievi_Mallard	20.08.2021	Twsnievi	62910800;28359373	Juvenile	Male		Antti Happonen	0.831	Mallard	7B	Yes	Negative	Positive	Negative	Negative	Negative	Negative	Positive
40	8A_Twsnievi_Mallard	20.08.2021	Twsnievi	62910800;28359373	Juvenile	Female		Antti Happonen	0.124	Mallard	8B	Yes	Negative	Positive	Negative	Negative	Negative	Negative	Negative
41	9A_Twsnievi_Mallard	20.08.2021	Twsnievi	62910800;28359373	Adult	Female		Antti Happonen	0.133	Mallard	9B	Yes	Negative	Positive	Negative	Negative	Negative	Negative	Positive
42	10A_Twsnievi_Mallard	20.08.2021	Twsnievi	62910800;28359373	Adult	Male		Antti Happonen	0.133	Mallard	10B	Yes	Negative	Positive	Negative	Negative	Negative	Negative	Positive
43	11A_Twsnievi_Mallard	20.08.2021	Twsnievi	62910800;28359373	Juvenile	Female		Antti Happonen	0.59	Mallard	11B	Yes	Negative	Positive	Negative	Negative	Positive?	Negative	Positive
44	12A_Twsnievi_Mallard	20.08.2021	Twsnievi	62910800;28359373	Juvenile	Male		Antti Happonen	0.289	Mallard	12B	Yes	Negative	Positive	Negative	Negative	Positive?	Negative	Positive
45	E1_Luhanka_Mallard	20.08.2021	Luhanka, saviosa		Juvenile			Jorma autioniemi	0.106	Mallard	E2	Yes	Negative	Positive	Negative	Negative	Negative	Negative	Negative
46	E3_Luhanka_Mallard	20.08.2021	Luhanka, saviosa		Juvenile			Jorma autioniemi	2.2	Mallard	E4	Yes	Negative	Positive	Negative	Negative	Negative	Negative	Negative
47	E5_Luhanka_Mallard	20.08.2021	Luhanka, saviosa		Adult			Jorma autioniemi	2.68	Mallard	E6	Yes	Negative	Positive	Negative	Negative	Negative	Negative	Positive
48	E7_Luhanka_Mallard	20.08.2021	Luhanka, saviosa		Adult			Jorma autioniemi	1.38	Mallard	E8	Yes	Negative	Positive	Negative	Negative	Negative	Negative	Negative
49	E9_Luhanka_Mallard	20.08.2021	Luhanka, saviosa		Juvenile			Jorma autioniemi	0.202	Mallard	F1	Yes	Negative	Positive	Negative	Negative	Negative	Negative	Positive
50	F2_Luhanka_Mallard	20.08.2021	Luhanka, saviosa		Juvenile			Jorma autioniemi	4.84	Mallard	F3	Yes	Negative	Positive	Negative	Negative	Negative	Negative	Positive
51	F4_Luhanka_Mallard	20.08.2021	Luhanka, saviosa		Adult			Jorma autioniemi	0.092	Mallard	F5	Yes	Negative	Positive	Negative	Negative	Negative	Negative	Negative
52	F6_Luhanka_Mallard	20.08.2021	Luhanka, saviosa		Adult			Jorma autioniemi	NA	Mallard	F7	Yes	Negative	Positive	Negative	Negative	Negative	Negative	Negative
53	F8_Luhanka_Mallard	20.08.2021	Luhanka, saviosa		Juvenile			Jorma autioniemi	9.32	Mallard	F9	Yes	Negative	Positive	Negative	Negative	Negative	Negative	Positive
54	G1_Luhanka_Mallard	20.08.2021	Luhanka, saviosa		Adult			Jorma autioniemi	NA	Mallard	G2	Yes	Negative	Positive	Negative	Negative	Negative	Negative	Negative
55	1A_Vassor_Mallard	20.08.2021	Vassor	7014459;247526	Juvenile	Female			11.4	Mallard	1B	Yes	Negative	Positive	Negative	Negative	Negative	Negative	Positive
56	2AVassor_Mallard	20.08.2021	Vassor	7014459;247526	Adult	Male			0.489	Mallard	2B	Yes	Negative	Positive	Negative	Negative	Negative	Negative	Negative
57	3AVassor_Mallard	20.08.2021	Vassor	7014459;247526	Adult	Male			9.91	Mallard	3B	Yes	Negative	Positive	Negative	Negative	Positive?	Negative	Negative
58	4AVassor_Mallard	20.08.2021	Vassor	7014459;247526	Adult	Male			10.5	Mallard	4B	Yes	Negative	Positive	Negative	Negative	Positive?	Negative	Negative
59	5AVassor_Mallard	20.08.2021	Vassor	7014459;247526	Adult	Male			7.6	Mallard	5B	Yes	Negative	Positive	Negative	Negative	Positive?	Negative	Positive
60	6AVassor_Mallard	20.08.2021	Vassor	7014459;247526	Juvenile	Female			1.71	Mallard	6B	Yes	Negative	Positive	Negative	Negative	Negative	Negative	Negative
61	7AVassor_Mallard	20.08.2021	Vassor	7014459;247526	Juvenile	Female			2.41	Mallard	7B	Yes	Negative	Positive	Negative	Negative	Positive?	Negative	Positive
62	8AVassor_Mallard	21.08.2021	Maximo	7019643;250186	Adult	Male			1.28	Mallard	8B	Yes	Negative	Positive	Negative	Negative	Negative	Negative	Negative
63	9AVassor_Mallard	21.08.2021	Maximo	7019643;250186	Adult	Male			1.54	Mallard	9B	Yes	Negative	Positive	Negative	Negative	Negative	Negative	Negative
64	10AVassor_Mallard	24.08.2021	Maximo	7019643;250186	Adult	Female			0.464	Mallard	10B	Yes	Negative	Positive	Negative	Negative	Negative	Negative	Positive
65	3A_Petaajavesi_Mallard	20.08.2021	Petaäjävesi	6901279;405404	Juvenile	Male			24	Mallard	3B	Yes	Negative	Positive	Negative	Negative	Negative	Negative	Positive
66	4A_Petaajavesi_Mallard	20.08.2021	Petaäjävesi	6901279;405404	Adult	Female			8.38	Mallard	4B	Yes	Negative	Positive	Negative	Negative	Negative	Negative	Positive
67	5A_Petaajavesi_Mallard	20.08.2021	Petaäjävesi	6901279;405404	Juvenile	Male			3.22	Mallard	5B	Yes	Negative	Positive	Negative	Negative	Negative	Negative	Positive
68	6A_Petaajavesi_Mallard	20.08.2021	Petaäjävesi	6901279;405404	Juvenile	Male			0.503	Mallard	6B	Yes	Negative	Positive	Negative	Negative	Negative	Negative	Positive
69	7A_Petaajavesi_Mallard	20.08.2021	Petaäjävesi	6901279;405404	Juvenile	Male			0.789	Mallard	7B	Yes	Negative	Positive	Negative	Negative	Negative	Negative	Positive
70	8A_Petaajavesi_Mallard	23.08.2021	Petaäjävesi	6901279;405404	Juvenile	Male			0.223	Mallard	8B	Yes	Negative	Positive	Negative	Negative	Negative	Negative	Positive
71	9A_Petaajavesi_Mallard	23.08.2021	Petaäjävesi	6901279;405404	Adult	Male			0.376	Mallard	9B	Yes	Negative	Positive	Negative	Negative	Negative	Negative	Negative
72	1A_Kuopio_Mallard	29.08.2021	Kuopio	62889476; 2751896	Adult	Female			NA	Mallard	1B	Yes	Negative	Positive	Negative	Negative	Positive?	Negative	Positive
73	2A_Kuopio_Mallard	29.08.2021	Kuopio	62889476; 2751896	Juvenile	Male			2.01	Mallard	2B	Yes	Negative	Positive	Negative	Negative	Negative	Negative	Negative
74	3A_Kuopio_Mallard	29.08.2021	Kuopio	62889476; 2751896	Juvenile	Male			3.04	Mallard	3B	Yes	Negative	Positive	Negative	Negative	Negative	Negative	Negative
75	4A_Kuopio_Mallard	29.08.2021	Kuopio	62889476; 2751896	Adult	Female			0.971	Mallard	4B	Yes	Negative	Positive	Negative	Negative	Negative	Negative	Negative
76	5A_Kuopio_Mallard	29.08.2021	Kuopio	62889476; 2751896	Adult	Male			1.31	Mallard	5B	Yes	Negative	Positive	Negative	Negative	Negative	Negative	Negative
77	6A_Kuopio_Mallard	29.08.2021	Kuopio	62889476; 2751896	Juvenile	Male			0.635	Mallard	6B	Yes	Negative	Positive	Negative	Negative	Negative	Negative	Positive
78	7A_Kuopio_Mallard	29.08.2021	Kuopio	62889476; 2751896	Juvenile	Female			4.98	Mallard	7B	Yes	Negative	Positive	Negative	Negative	Negative	Negative	Negative
79	8A_Kuopio_Mallard	29.08.2021	Kuopio	62889476; 2751896	Juvenile	Female			1.23	Mallard	8B	Yes	Negative	Positive	Negative	Negative	Negative	Negative	Negative
80	9A_Kuopio_Mallard	29.08.2021	Kuopio	62889476; 2751896	Adult	Female			2.84	Mallard	9B	Yes	Negative	Positive	Negative	Negative	Positive?	Negative	Positive
81	10A_Kuopio_Mallard	29.08.2021	Kuopio	62889476; 2751896	Juvenile	Male			0.518	Mallard	10B	Yes	Negative	Positive	Negative	Negative	Negative	Negative	Positive
82	1A_Sauvo_Mallard	29.10.2021	Sauvo	669279000; 252929000	Adult	Male		Chris Korppinen	14.6	Mallard	1B	Yes	Negative	Positive	Negative	Negative	Negative	Negative	Positive
83	2A_Sauvo_Mallard	29.10.2021	Sauvo	669279000; 252929000	Adult	Male		Chris Korppinen	1.96	Mallard	2B	Yes	Negative	Positive	Negative	Negative	Negative	Negative	Positive
84	3A_Sauvo_Mallard	29.10.2021	Sauvo	669279000; 252929000	Juvenile	Male		Chris Korppinen	8.69	Mallard	3B	Yes	Negative	Positive	Negative	Negative	Negative	Negative	Positive
85	4A_Sauvo_Mallard	29.10.2021	Sauvo	669279000; 252929000	Juvenile	Male		Chris Korppinen	0.614	Mallard	4B	Yes	Negative	Positive	Negative	Negative	Negative	Negative	Positive
86	5A_Sauvo_Mallard	29.10.2021	Sauvo	669279000; 252929000	Juvenile	Male		Chris Korppinen	2.97	Mallard	5B	Yes	Negative	Positive	Negative	Negative	Negative	Negative	Positive
87	6A_Sauvo_Mallard	29.10.2021	Sauvo	669279000; 252929000	Juvenile	Male		Chris Korppinen	4.09	Mallard	6B	Yes	Negative	Positive	Negative	Negative	Negative	Negative	Positive
88	7A_Sauvo_Mallard	29.10.2021	Sauvo	669279000; 252929000	Juvenile	Male		Chris Korppinen	0.207	Mallard	7B	Yes	Negative	Positive	Negative	Negative	Negative	Negative	Positive
89	8A_Sauvo_Mallard	29.10.2021	Sauvo	669279000; 252929000	Adult	Male		Chris Korppinen	0.99	Mallard	8B	Yes	Negative	Positive	Negative	Negative	Negative	Negative	Positive
90	9A_Sauvo_Mallard	29.10.2021	Sauvo	669279000; 252929000	Juvenile	Male		Chris Korppinen	0.775	Mallard	9B	Yes	Negative	Positive	Negative	Negative	Negative	Negative	Positive
91	10A_Sauvo_Mallard	29.10.2021	Sauvo	669279000; 252929000	Adult	Female		Chris Korppinen	0.299	Mallard	10B	Yes	Negative	Positive	Negative	Negative	Negative	Negative	Positive
92	11A_Sauvo_Mallard	29.10.2021	Sauvo	669279000; 252929000	Adult	Female		Chris Korppinen	10.9	Mallard	11B	Yes	Negative	Positive	Negative	Negative	Negative	Negative	Negative
93	12A_Sauvo_Mallard	29.10.2021	Sauvo	669279000; 252929000	Juvenile	Female		Chris Korppinen	3.4	Mallard	12B	Yes	Negative	Positive	Negative	Negative	Negative	Negative	Positive
94	13A_Sauvo_Mallard	29.10.2021	Sauvo	669279000; 252929000	Juvenile	Female		Chris Korppinen	0.233	Mallard	13B	Yes	Negative	Positive	Negative	Negative	Negative	Negative	Negative
95	14A_Sauvo_Mallard	29.10.2021	Sauvo	669279000; 252929000	Juvenile	Female		Chris Korppinen	1.73	Mallard	14B	Yes	Negative	Positive	Negative	Negative	Negative	Negative	Positive
96	7_Outines_Mallard	03.02.2021	Outines	48.55N; 4.65E	2A	F	DB129119		13.4	Mallard		No	Negative	Positive	Negative	Negative	Positive	Negative	Positive
97	8_Outines_Mallard	03.02.2021	Outines	48.55N; 4.65E	2A	M	DB129120		0.153	Mallard		No	Negative	Positive	Negative	Negative	Negative	Negative	Positive
98	9_Outines_Mallard	04.02.2021	Outines	48.55N; 4.65E	2A	M	DB129121		0.515	Mallard		No	Negative	Positive	Negative	Negative	Negative	Negative	Positive
99	10_Outines_Mallard	04.02.2021	Outines	48.55N; 4.65E	2A	M	DB129122		NA	Mallard		No	Negative	Positive	Negative	Negative	Negative	Negative	Negative
100	11_Outines_Mallard	04.02.2021	Outines	48.55N; 4.65E	2A	F	DB129123		NA	Mallard		No	Negative	Positive	Negative	Negative	Negative	Negative	Negative
101	12_Outines_Mallard	04.02.2021	Outines	48.55N; 4.65E	2A+	M	DB129124		0.074	Mallard		No	Negative	Positive	Negative	Negative	Negative	Negative	Negative
102	13_Outines_Mallard	04.02.2021	Outines	48.55N; 4.65E	2A	M	DB129125		0.173	Mallard		No	Negative	Positive	Negative	Negative	Negative	Negative	Positive
103	14_Outines_Mallard	04.02.2021	Outines	48.55N; 4.65E	2A+	F	DB129126		0.059	Mallard		No	Negative	Positive	Negative	Negative	Negative	Negative	Positive
104	15_Outines_Mallard	04.02.2021	Outines	48.55N; 4.65E	2A	F	DB129127		0.399	Mallard		No	Negative	Positive	Negative	Negative	Negative	Negative	Positive
105	16_Outines_Mallard	09.02.2021	Outines	48.55N; 4.65E	2A+	F	DB129128		NA	Mallard		No	Negative	Positive	Negative	Negative	Negative	Negative	Positive
106	17_Outines_Mallard	09.02.2021	Outines	48.55N; 4.65E	2A	M	DB129129		0.216	Mallard		No	Negative	Positive	Negative	Negative	Negative	Negative	Positive
107	18_Outines_Mallard	09.02.2021	Outines	48.55N; 4.65E	2A	M	DB129130		0.269	Mallard		No	Negative	Positive	Negative	Negative	Negative	Negative	Positive
108	20_Saintes_Mallard	08.01.2021	Saintes Maries de la mer	43.542784N; 4.42571E	2A+	M	DB119188		1.94	Mallard		No	Negative	Positive	Negative	Negative	Negative	Negative	Negative
109	21_Saintes_Mallard	08.01.2021	Saintes Maries de la mer	43.542784N; 4.42571E	2A	M	DB119189		0.721	Mallard		No	Negative	Positive	Negative	Negative	Negative	Negative	Positive
110	22_Saintes_Mallard	18.03.2021	Saintes Maries de la mer	43.542784N; 4.42571E	2A	M	DB119190		0.849	Mallard		No	Negative	Positive	Negative	Negative	Negative	Negative	Positive
111	30_Saintes_Mallard	07.01.2021	Saintes Maries de la mer	43.542784N; 4.42571E	2A	M	DB105248		0.518	Mallard		No	Negative	Positive	Negative	Negative	Negative	Negative	Positive
112	31_Saintes_Mallard	07.01.2021	Saintes Maries de la mer	43.542784N; 4.42571E	2A	F	DB105236		0.111	Mallard		No	Negative	Positive	Negative	Negative	Negative	Negative	Positive
113	32_Saintes_Mallard	11.01.2021	Saintes Maries de la mer	43.542784N; 4.42571E	2A+	F	DB105237		NA	Mallard		No	Negative	Negative	Negative	Negative	Negative	Negative	NA
114	33_Saintes_Mallard	11.01.2021	Saintes Maries de la mer	43.542784N; 4.42571E	2A+	M	DB105238		NA	Mallard		No	Negative	Negative	Negative	Negative	Negative	Negative	NA
115	34_Saintes_Mallard	12.01.2021	Saintes Maries de la mer	43.542784N; 4.42571E	2A	M	DB105239		0.217	Mallard		No	Negative	Positive	Negative	Negative	Negative	Negative	Positive
116	35_Saintes_Mallard	12.01.2021	Saintes Maries de la mer	43.542784N; 4.42571E	2A	M	DB105240		NA	Mallard		No	Negative	Negative	Negative	Negative	Negative	Negative	NA
117	36_Saintes_Mallard	13.01.2021	Saintes Maries de la mer	43.542784N; 4.42571E	2A	M	DB105241		0.111	Mallard		No	Negative	Positive	Negative	Negative	Negative	Negative	Positive
118	37_Saintes_Mallard	13.01.2021	Saintes Maries de la mer	43.542784N; 4.42571E	2A+	M	DB105242		0.172	Mallard		No	Negative	Positive	Negative	Negative	Negative	Negative	Positive
119	38_Saintes_Mallard	14.01.2021	Saintes Maries de la mer	43.542784N; 4.42571E	2A+	M	DB105243		0.512	Mallard		No	Negative	Positive	Negative	Negative	Negative	Negative	Positive
120	39_Saintes_Mallard	14.01.2021	Saintes Maries de la mer	43.542784N; 4.42571E	2A	M	DB105244		NA	Mallard		No	Negative	Positive	Negative	Negative	Negative	Negative	Negative
121	40_Saintes_Mallard	19.01.2021	Saintes Maries de la mer	43.542784N; 4.42571E	2A	F	DB105245		NA	Mallard		No	Negative	Positive	Negative	Negative	Negative	Negative	Positive
122	41_Saintes_Mallard	20.01.2021	Saintes Maries de la mer	43.542784N; 4.42571E	2A+	F	DB105246		0.757	Mallard		No	Negative	Positive	Negative	Negative	Negative	Negative	Positive
123	42_Saintes_Mallard	17.02.2021	Saintes Maries de la mer	43.542784N; 4.42571E	2A	M	DB105247		NA	Mallard		No	Negative	Negative	Negative	Negative	Negative	Negative	NA
124	43_Saintes_Mallard	17.02.2021	Saintes Maries de la mer	43.542784N; 4.42571E	2A+	F	DA222826		NA	Mallard		No	Negative	Negative	Negative	Negative	Negative	Negative	NA
125	44_Saintes_Mallard	18.02.2021	Saintes Maries de la mer	43.542784N; 4.42571E	2A+	F	DA222827		0.242	Mallard		No	Negative	Positive	Negative	Negative	Negative	Negative	Positive
126	45_Saintes_Mallard	19.02.2021	Saintes Maries de la mer	43.542784N; 4.42571E	2A+	F	DA222828		0.312	Mallard		No	Negative	Positive	Negative	Negative	Negative	Negative	Positive
127	46_Saintes_Mallard	23.02.2021	Saintes Maries de la mer	43.542784N; 4.42571E	2A	M	DA222829		0.126	Mallard		No	Negative	Positive	Negative	Negative	Negative	Negative	Positive
128	47_Saintes_Mallard	23.02.2021	Saintes Maries de la mer	43.542784N; 4.42571E	2A	M	DA222830		0.31	Mallard		No	Negative	Positive	Negative	Negative	Negative	Negative	Positive
129	48_Saintes_Mallard	03.03.2021	Saintes Maries de la mer	43.542784N; 4.42571E	2A	F	DA222831		NA	Mallard		No	Negative	Positive	Negative	Negative	Negative	Negative	Negtive
130	49_Saintes_Mallard	16.03.2021	Saintes Maries de la mer	43.542784N; 4.42571E	2A	F	DA222832		NA	Mallard		No	Negative	Negative	Negative	Negative	Negative	Negative	NA
131	50_Saintes_Mallard	18.03.2021	Saintes Maries de la mer	43.542784N; 4.42571E	2A	F	DA222833		NA	Mallard		No	Negative	Negative	Negative	Negative	Negative	Negative	NA
132	51_Saintes_Mallard	18.03.2021	Saintes Maries de la mer	43.542784N; 4.42571E	2A	M	DA222834		0.114	Mallard		No	Negative	Positive	Negative	Negative	Negative	Negative	Positive
133	52_Saintes_Mallard	18.03.2021	Saintes Maries de la mer	43.542784N; 4.42571E	2A	M	DA222835		0.102	Mallard		No	Negative	Positive	Negative	Negative	Negative	Negative	Positive
134	53_Saintes_Mallard	17.03.2021	Saintes Maries de la mer	43.542784N; 4.42571E			DB119191		0.09	Mallard		No	Negative	Positive	Negative	Negative	Negative	Negative	Positive
135	54_Saintes_Mallard	26.03.2021	Saintes Maries de la mer	43.542784N; 4.42571E					0.052	Mallard		No	Negative	Positive	Negative	Negative	Negative	Negative	Negative

## Sheet: 47_pcr_woodpigeon
47 - Description of PCR results in wood pigeon.
Serial no.	Sample tube code	Capture date	Location	GPS	Age (this year or older)	Gender	Possible ring number	Collected by	DNA quantity (ng/µl)	Species	Duplicate	Hunter	Salmonella	Campylobater_16SrRNA gene	Yersinia	STEC	Bartonella	Borrelia	Campylobater_RpoB
1	1A_kronoby_wood	10.08.2021	Kronoby	Viitavesi	Adult			Tom Forsström	NA	wood pigeon (Sepelkyyhyjä	1B	Yes	Negative	Negative	Negative	Negative	Negative	Negative	NA
2	2A_kronoby_wood	10.08.2021	Kronoby	Viitavesi	Adult			Tom Forsström	0.367	wood pigeon (Sepelkyyhyjä	2B	Yes	Negative	Negative	Negative	Negative	Negative	Negative	NA
3	3A_kronoby_wood	10.08.2021	Kronoby	Viitavesi	Adult			Tom Forsström	NA	wood pigeon (Sepelkyyhyjä	3B	Yes	Negative	Negative	Negative	Negative	Negative	Negative	NA
4	4A_kronoby_wood	11.08.2021	Kronoby	Viitavesi	Adult			Tom Forsström	0.724	wood pigeon (Sepelkyyhyjä	4B	Yes	Negative	Negative	Negative	Negative	Negative	Negative	NA
5	5A_kronoby_wood	11.08.2021	Kronoby	Viitavesi	Juvenile			Tom Forsström	NA	wood pigeon (Sepelkyyhyjä	5B	Yes	Negative	Negative	Negative	Negative	Negative	Negative	NA
6	6A_kronoby_wood	15.08.2021	Kronoby	Viitavesi	Adult			Tom Forsström	NA	wood pigeon (Sepelkyyhyjä	6B	Yes	Negative	Negative	Negative	Negative	Negative	Negative	NA
7	7A_kronoby_wood	15.08.2021	Kronoby	Viitavesi	Adult			Tom Forsström	0.068	wood pigeon (Sepelkyyhyjä	7B	Yes	Negative	Negative	Negative	Negative	Negative	Negative	NA
8	8A_kronoby_wood	19.08.2021	Kronoby	Viitavesi	Adult			Tom Forsström	2.14	wood pigeon (Sepelkyyhyjä	8B	Yes	Negative	Negative	Negative	Negative	Negative	Negative	NA
9	9A_kronoby_wood	19.08.2021	Kronoby	Viitavesi	Juvenile			Tom Forsström	0.108	wood pigeon (Sepelkyyhyjä	9B	Yes	Negative	Negative	Negative	Negative	Negative	Negative	NA
10	10A_kronoby_wood	19.08.2021	Kronoby	Viitavesi	Juvenile			Tom Forsström	2.92	wood pigeon (Sepelkyyhyjä	10B	Yes	Negative	Negative	Negative	Negative	Negative	Negative	NA
11	1A_Vilppula_wood	10.08.2021	Vilppula		Juvenile				26.7	wood pigeon (Sepelkyyhyjä	1B	Yes	Negative	Negative	Negative	Negative	Negative	Negative	NA
12	2A_Vilppula_wood	10.08.2021	Vilppula		Adult				11.1	wood pigeon (Sepelkyyhyjä	2B	Yes	Negative	Negative	Negative	Negative	Negative	Negative	NA
13	3A_Vilppula_wood	10.08.2021	Vilppula		Juvenile				12.9	wood pigeon (Sepelkyyhyjä	3B	Yes	Negative	Negative	Negative	Negative	Negative	Negative	NA
14	4A_Vilppula_wood	10.08.2021	Vilppula		Juvenile				9.33	wood pigeon (Sepelkyyhyjä	4B	Yes	Negative	Negative	Negative	Negative	Negative	Negative	NA
15	5A_Vilppula_wood	10.08.2021	Vilppula		Adult				13	wood pigeon (Sepelkyyhyjä	5B	Yes	Negative	Negative	Negative	Negative	Negative	Negative	NA
16	6A_Vilppula_wood	10.08.2021	Vilppula		Juvenile				27	wood pigeon (Sepelkyyhyjä	6B	Yes	Negative	Negative	Negative	Negative	Negative	Negative	NA
17	7A_Vilppula_wood	10.08.2021	Vilppula		Juvenile				12.8	wood pigeon (Sepelkyyhyjä	7B	Yes	Negative	Negative	Negative	Negative	Negative	Negative	NA
18	8A_Vilppula_wood	10.08.2021	Vilppula		Adult				15.9	wood pigeon (Sepelkyyhyjä	8B	Yes	Negative	Negative	Negative	Negative	Negative	Negative	NA
19	9A_Vilppula_wood	11.08.2021	Vilppula		Juvenile				2.09	wood pigeon (Sepelkyyhyjä	9B	Yes	Negative	Negative	Negative	Negative	Negative	Negative	NA
20	10A_Vilppula_wood	11.08.2021	Vilppula		Juvenile				0.232	wood pigeon (Sepelkyyhyjä	10B	Yes	Negative	Negative	Negative	Negative	Negative	Negative	NA
21	11A_Vilppula_wood	11.08.2021	Vilppula		Juvenile				0.054	wood pigeon (Sepelkyyhyjä	11B	Yes	Negative	Negative	Negative	Negative	Negative	Negative	NA
22	12A_Vilppula_wood	11.08.2021	Vilppula		Juvenile				0.266	wood pigeon (Sepelkyyhyjä	12B	Yes	Negative	Negative	Negative	Negative	Negative	Negative	NA
23	13A_Vilppula_wood	11.08.2021	Vilppula		Adult				24.5	wood pigeon (Sepelkyyhyjä	13B	Yes	Negative	Negative	Negative	Negative	Negative	Negative	NA
24	14A_Vilppula_wood	11.08.2021	Vilppula		Adult				11.3	wood pigeon (Sepelkyyhyjä	14B	Yes	Negative	Negative	Negative	Negative	Negative	Negative	NA
25	15A_Vilppula_wood	11.08.2021	Vilppula		Juvenile				27.3	wood pigeon (Sepelkyyhyjä	15B	Yes	Negative	Negative	Negative	Negative	Negative	Negative	NA
26	16A_Vilppula_wood	11.08.2021	Vilppula		Juvenile				10.7	wood pigeon (Sepelkyyhyjä	16B	Yes	Negative	Negative	Negative	Negative	Negative	Negative	NA
27	17A_Vilppula_wood	11.08.2021	Vilppula		Juvenile				28.2	wood pigeon (Sepelkyyhyjä	17B	Yes	Negative	Negative	Negative	Negative	Negative	Negative	NA
28	18A_Vilppula_wood	11.08.2021	Vilppula		Adult				1.43	wood pigeon (Sepelkyyhyjä	18B	Yes	Negative	Negative	Negative	Negative	Negative	Negative	NA
29	19A_Vilppula_wood	11.08.2021	Vilppula		Adult				0.647	wood pigeon (Sepelkyyhyjä	19B	Yes	Negative	Negative	Negative	Negative	Negative	Negative	NA
30	20A_Vilppula_wood	11.08.2021	Vilppula		Juvenile				3.03	wood pigeon (Sepelkyyhyjä	20B	Yes	Negative	Negative	Negative	Negative	Negative	Negative	NA
31	1A_Twsnievi_wood	10.08.2021	Twsnievi					Antti Happonen	2.35	wood pigeon (Sepelkyyhyjä	1B	Yes	Negative	Negative	Negative	Negative	Negative	Negative	NA
32	2A_Twsnievi_wood	10.08.2021	Twsnievi					Antti Happonen	2.81	wood pigeon (Sepelkyyhyjä	2B	Yes	Negative	Negative	Negative	Negative	Negative	Negative	NA
33	3A_Twsnievi_wood	10.08.2021	Twsnievi					Antti Happonen	0.919	wood pigeon (Sepelkyyhyjä	3B	Yes	Negative	Negative	Negative	Negative	Negative	Negative	NA
34	4A_Twsnievi_wood	10.08.2021	Twsnievi					Antti Happonen	0.745	wood pigeon (Sepelkyyhyjä	4B	Yes	Negative	Negative	Negative	Negative	Negative	Negative	NA
35	5A_Twsnievi_wood	10.08.2021	Twsnievi					Antti Happonen	1.98	wood pigeon (Sepelkyyhyjä	5B	Yes	Negative	Negative	Negative	Negative	Negative	Negative	NA
36	6A_Twsnievi_wood	10.08.2021	Twsnievi					Antti Happonen	2.52	wood pigeon (Sepelkyyhyjä	6B	Yes	Negative	Negative	Negative	Negative	Negative	Negative	NA
37	7A_Twsnievi_wood	10.08.2021	Twsnievi					Antti Happonen	1.17	wood pigeon (Sepelkyyhyjä	7B	Yes	Negative	Negative	Negative	Negative	Negative	Negative	NA
38	A1_Oittila_wood	10.08.2021	Oittila		Juvenile			Jorma autioniemi	0.22	wood pigeon (Sepelkyyhyjä	A2	Yes	Negative	Negative	Negative	Negative	Negative	Negative	NA
39	A3_Oittila_wood	10.08.2021	Oittila		Juvenile			Jorma autioniemi	0.125	wood pigeon (Sepelkyyhyjä	A4	Yes	Negative	Negative	Negative	Negative	Negative	Negative	NA
40	A5_Oittila_wood	10.08.2021	Oittila		Adult			Jorma autioniemi	0.384	wood pigeon (Sepelkyyhyjä	A6	Yes	Negative	Negative	Negative	Negative	Negative	Negative	NA
41	A7_Oittila_wood	10.08.2021	Oittila		Juvenile			Jorma autioniemi	4.29	wood pigeon (Sepelkyyhyjä	A8	Yes	Negative	Negative	Negative	Negative	Negative	Negative	NA
42	A9_Oittila_wood	10.08.2021	Oittila		Adult			Jorma autioniemi	0.05	wood pigeon (Sepelkyyhyjä	B1	Yes	Negative	Negative	Negative	Negative	Negative	Negative	NA
43	B2_Oittila_wood	10.08.2021	Oittila		Adult			Jorma autioniemi	0.566	wood pigeon (Sepelkyyhyjä	B3	Yes	Negative	Negative	Negative	Negative	Negative	Negative	NA
44	B4_Oittila_wood	10.08.2021	Oittila		Juvenile			Jorma autioniemi	NA	wood pigeon (Sepelkyyhyjä	B5	Yes	Negative	Negative	Negative	Negative	Negative	Negative	NA
45	B6_Oittila_wood	10.08.2021	Oittila		Juvenile			Jorma autioniemi	2.51	wood pigeon (Sepelkyyhyjä	B7	Yes	Negative	Negative	Negative	Negative	Negative	Negative	NA
46	B8_Oittila_wood	10.08.2021	Oittila		Juvenile			Jorma autioniemi	0.268	wood pigeon (Sepelkyyhyjä	B9	Yes	Negative	Negative	Negative	Negative	Negative	Negative	NA
47	C1_Oittila_wood	10.08.2021	Oittila		Adult			Jorma autioniemi	3.78	wood pigeon (Sepelkyyhyjä	C2	Yes	Negative	Negative	Negative	Negative	Negative	Negative	NA
48	1A_1_Petaajavesi_wood	16.08.2021	Petaäjävesi	6901162; 405404	Juvenile				16.3	wood pigeon (Sepelkyyhyjä	1B	Yes	Negative	Negative	Negative	Negative	Negative	Negative	NA
49	2A_Petaajavesi_wood	16.08.2021	Petaäjävesi	6901162; 405404	Adult				0.094	wood pigeon (Sepelkyyhyjä	2B	Yes	Negative	Negative	Negative	Negative	Negative	Negative	NA
50	10A_Petaajavesi_wood	24.08.2021	Petaäjävesi	6901162; 405404	Adult				NA	wood pigeon (Sepelkyyhyjä	10B	Yes	Negative	Negative	Negative	Negative	Negative	Negative	NA
51	1A_2_Petaajavesi_wood	26.08.2021	Petaäjävesi	6892339; 409881	Adult				1.12	wood pigeon (Sepelkyyhyjä	1B	Yes	Negative	Negative	Negative	Negative	Negative	Negative	NA
52	2A_Keuruu_wood	27.08.2021	Keuruu	6903261; 369302	Juvenile				0.456	wood pigeon (Sepelkyyhyjä	2B	Yes	Negative	Negative	Negative	Negative	Negative	Negative	NA
53	3A_Keuruu_wood	27.08.2021	Keuruu	6903261; 369302	Juvenile				0.103	wood pigeon (Sepelkyyhyjä	3B	Yes	Negative	Negative	Negative	Negative	Negative	Negative	NA
54	4A_Keuruu_wood	27.08.2021	Keuruu	6903261; 369302	Juvenile				0.147	wood pigeon (Sepelkyyhyjä	4B	Yes	Negative	Negative	Negative	Negative	Negative	Negative	NA
55	5A_Keuruu_wood	27.08.2021	Keuruu	6903261; 369302	Juvenile				0.069	wood pigeon (Sepelkyyhyjä	5B	Yes	Negative	Negative	Negative	Negative	Negative	Negative	NA
56	6A_Keuruu_wood	27.08.2021	Keuruu	6903261; 369302	Adult				NA	wood pigeon (Sepelkyyhyjä	6B	Yes	Negative	Negative	Negative	Negative	Negative	Negative	NA
57	7A_Keuruu_wood	27.08.2021	Keuruu	6903261; 369302	Juvenile				2.97	wood pigeon (Sepelkyyhyjä	7B	Yes	Negative	Negative	Negative	Negative	Negative	Negative	NA
58	8A_Keuruu_wood	27.08.2021	Keuruu	6903261; 369302	Adult				NA	wood pigeon (Sepelkyyhyjä	8B	Yes	Negative	Negative	Negative	Negative	Negative	Negative	NA
59	9A_Keuruu_wood	27.08.2021	Keuruu	6903261; 369302	Adult				1.6	wood pigeon (Sepelkyyhyjä	9B	Yes	Negative	Negative	Negative	Negative	Negative	Negative	NA
60	10A_Keuruu_wood	27.08.2021	Keuruu	6903261; 369302	Juvenile				6.08	wood pigeon (Sepelkyyhyjä	10B	Yes	Negative	Negative	Negative	Negative	Negative	Negative	NA
61	A1_Lappajarvikk_wood	10.08.2021	Lappajärvikk		Juvenile				0.133	wood pigeon (Sepelkyyhyjä	A2	Yes	Negative	Negative	Negative	Negative	Negative	Negative	NA
62	A3_Lappajarvikk_wood	10.08.2021	Lappajärvikk		Juvenile				NA	wood pigeon (Sepelkyyhyjä	A4	Yes	Negative	Negative	Negative	Negative	Negative	Negative	NA
63	A5_Lappajarvikk_wood	10.08.2021	Lappajärvikk		Adult				NA	wood pigeon (Sepelkyyhyjä	A6	Yes	Negative	Negative	Negative	Negative	Negative	Negative	NA
64	A7_Lappajarvikk_wood	10.08.2021	Lappajärvikk		Adult				0.889	wood pigeon (Sepelkyyhyjä	A8	Yes	Negative	Negative	Negative	Negative	Negative	Negative	NA
65	A9_Lappajarvikk_wood	10.08.2021	Lappajärvikk		Adult				0.122	wood pigeon (Sepelkyyhyjä	B1	Yes	Negative	Negative	Negative	Negative	Negative	Negative	NA
66	B2_Lappajarvikk_wood	10.08.2021	Lappajärvikk		Adult				20	wood pigeon (Sepelkyyhyjä	B3	Yes	Negative	Negative	Negative	Negative	Negative	Negative	NA
67	B4_Lappajarvikk_wood	10.08.2021	Lappajärvikk		Adult				0.553	wood pigeon (Sepelkyyhyjä	B5	Yes	Negative	Negative	Negative	Negative	Negative	Negative	NA
68	B6_Lappajarvikk_wood	10.08.2021	Lappajärvikk		Juvenile				0.327	wood pigeon (Sepelkyyhyjä	B7	Yes	Negative	Negative	Negative	Negative	Negative	Negative	NA
69	B8_Lappajarvikk_wood	10.08.2021	Lappajärvikk		Juvenile				15.1	wood pigeon (Sepelkyyhyjä	B9	Yes	Negative	Negative	Negative	Negative	Negative	Negative	NA
70	C1_Lappajarvikk_wood	10.08.2021	Lappajärvikk		Adult				0.234	wood pigeon (Sepelkyyhyjä	C2	Yes	Negative	Negative	Negative	Negative	Negative	Negative	NA
71	C3_Lappajarvikk_wood	10.08.2021	Lappajärvikk		Adult				5.26	wood pigeon (Sepelkyyhyjä	C4	Yes	Negative	Negative	Negative	Negative	Negative	Negative	NA
72	C5_Lappajarvikk_wood	10.08.2021	Lappajärvikk		Adult				3.35	wood pigeon (Sepelkyyhyjä	C6	Yes	Negative	Negative	Negative	Negative	Negative	Negative	NA
73	C7_Lappajarvikk_wood	10.08.2021	Lappajärvikk		Juvenile				7.52	wood pigeon (Sepelkyyhyjä	C8	Yes	Negative	Negative	Negative	Negative	Negative	Negative	NA
74	C9_Lappajarvikk_wood	10.08.2021	Lappajärvikk		Adult				9.08	wood pigeon (Sepelkyyhyjä	D1	Yes	Negative	Negative	Negative	Negative	Negative	Negative	NA
75	D2_Lappajarvikk_wood	10.08.2021	Lappajärvikk		Juvenile				2.39	wood pigeon (Sepelkyyhyjä	D3	Yes	Negative	Negative	Negative	Negative	Negative	Negative	NA
76	1A_Kuortane_wood	10.08.2021	Kuortane, Kiimaneva		Juvenile				3.1	wood pigeon (Sepelkyyhyjä	1B	Yes	Negative	Negative	Negative	Negative	Negative	Negative	NA
77	2A_Kuortane_wood	10.08.2021	Kuortane, Kiimaneva		Adult				30.5	wood pigeon (Sepelkyyhyjä	2B	Yes	Negative	Negative	Negative	Negative	Negative	Negative	NA
78	3A_Kuortane_wood	10.08.2021	Kuortane, Kiimaneva		Juvenile				10.9	wood pigeon (Sepelkyyhyjä	3B	Yes	Negative	Negative	Negative	Negative	Negative	Negative	NA
79	4A_Kuortane_wood	10.08.2021	Kuortane, Kiimaneva		Juvenile				2.26	wood pigeon (Sepelkyyhyjä	4B	Yes	Negative	Negative	Negative	Negative	Negative	Negative	NA
80	5A_Kuortane_wood	10.08.2021	Kuortane, Kiimaneva		Juvenile				14	wood pigeon (Sepelkyyhyjä	5B	Yes	Negative	Negative	Negative	Negative	Negative	Negative	NA
81	1_Chize_wood	2021-05-07	Chizé forest	46.15038854; 0.428129587	4		EA746603		0.074	wood pigeon (Sepelkyyhyjä	No	No	Negative	Negative	Negative	Negative	Negative	Negative	NA
82	2_Chize_wood	2021-05-07	Chizé forest	46.1193418; 0.394412024	4		EA746601		4.9	wood pigeon (Sepelkyyhyjä	No	No	Negative	Negative	Negative	Negative	Negative	Negative	NA
83	3_Chize_wood	2021-05-10	Chizé forest	46.1215918; 0.407583143	4		EA746607		0.195	wood pigeon (Sepelkyyhyjä	No	No	Negative	Negative	Negative	Negative	Negative	Negative	NA
84	5_Chize_wood	2021-05-12	Chizé forest	46.15236802; 0.439528601	4		EA734600		NA	wood pigeon (Sepelkyyhyjä	No	No	Negative	Negative	Negative	Negative	Negative	Negative	NA
85	7_Chize_wood	2021-05-18	Chizé forest	46.15854146; 0.424091026	4		EA734567		0.082	wood pigeon (Sepelkyyhyjä	No	No	Negative	Negative	Negative	Negative	Negative	Negative	NA
86	11_Chize_wood	2021-05-20	Chizé forest	46.12977042; 0.420591588	4		EA707144		0.93	wood pigeon (Sepelkyyhyjä	No	No	Negative	Negative	Negative	Negative	Negative	Negative	NA
87	12_Chize_wood	2021-05-27	Chizé forest	46.16429449; 0.443408952	4		EA746608		5.19	wood pigeon (Sepelkyyhyjä	No	No	Negative	Negative	Negative	Negative	Negative	Negative	NA
88	13_Chize_wood	2021-05-27	Chizé forest	46.16429449; 0.443408952	4		EA746609		0.853	wood pigeon (Sepelkyyhyjä	No	No	Negative	Negative	Negative	Negative	Negative	Negative	NA
89	15_Chize_wood	2021-05-31	Chizé forest	46.11168351; 0.42157579	4		EA734562		1.34	wood pigeon (Sepelkyyhyjä	No	No	Negative	Negative	Negative	Negative	Negative	Negative	NA
90	16_Chize_wood	2021-05-31	Chizé forest	46.15038854; 0.428129587	4		EA746610		0.126	wood pigeon (Sepelkyyhyjä	No	No	Negative	Negative	Negative	Negative	Negative	Negative	NA
91	19_Chize_wood	2021-06-03	Chizé forest	46.12152228; 0.412375802	4		EA666920		4.26	wood pigeon (Sepelkyyhyjä	No	No	Negative	Negative	Negative	Negative	Negative	Negative	NA
92	20_Chize_wood	2021-06-17	Chizé forest	46.1193418; 0.394412024	4		EA746611		0.106	wood pigeon (Sepelkyyhyjä	No	No	Negative	Negative	Negative	Negative	Negative	Negative	NA
93	D10_Chize_wood	2021-05-13	Aulnay forest	46.12805412; 0.426529478	4		EA746660		1.63	wood pigeon (Sepelkyyhyjä	No	No	Negative	Negative	Negative	Negative	Negative	Negative	NA
94	D11_Chize_wood	2021-05-13	Aulnay forest	46.04836963; 0.253611251	4		EA746661		NA	wood pigeon (Sepelkyyhyjä	No	No	Negative	Negative	Negative	Negative	Negative	Negative	NA
95	D12_Chize_wood	2021-05-13	Aulnay forest	46.04067753; 0.237595289	4		EA746662		0.481	wood pigeon (Sepelkyyhyjä	No	No	Negative	Negative	Negative	Negative	Negative	Negative	NA
96	D14_Chize_wood	2021-05-18	Chizé forest	46.0556398; 0.227162988	4		EA707148		0.725	Wood pigeon	No	No	Negative	Negative	Negative	Negative	Negative	Negative	NA
97	D16_Chize_wood	2021-05-18	Chizé forest	46.04305141; 0.246642171	4		EA746663		NA	Wood pigeon	No	No	Negative	Negative	Negative	Negative	Negative	Negative	NA
98	D18_Chize_wood	2021-05-19	Aulnay forest	46.04812899; 0.212445625	4		EA764664		0.082	wood pigeon (Sepelkyyhyjä	No	No	Negative	Positive	Negative	Negative	Negative	Negative	Negative
99	D19_Chize_wood	2021-05-19	Aulnay forest	46.05050246; 0.209285664	4		EA707129		0.35	wood pigeon (Sepelkyyhyjä	No	No	Negative	Negative	Negative	Negative	Negative	Negative	NA
100	D22_Chize_wood	2021-05-20	Chizé forest	46.04836963; 0.253611251	4		EA746665		5.77	wood pigeon (Sepelkyyhyjä	No	No	Negative	Positive	Negative	Negative	Negative	negative	Negative
101	D23_Chize_wood	2021-05-20	Chizé forest	46.12011705; 0.458467175	4		EA746666		0.078	wood pigeon (Sepelkyyhyjä	No	No	Negative	Negative	Negative	Negative	Negative	Negative	NA
102	D24_Chize_wood	2021-05-20	Chizé forest	46.11284176; 0.429430659	4		EA746667		0.384	Wood pigeon	No	No	Negative	Negative	Negative	Negative	Negative	Negative	NA
103	D25	2021-05-20	Chizé forest	46.05050246; 0.209285664	4		EA746668		0.144	Wood pigeon	No	No	Negative	Negative	Negative	Negative	Negative	Negative	NA
104	D29_Chize_wood	2021-05-31	Chizé forest	46.05050246; 0.209285664	4		EA746671		0.058	Wood pigeon	No	No	Negative	Negative	Negative	Negative	Negative	Negative	NA
105	D3_Chize_wood	2021-05-12	Chizé forest	46.10854164; 0.444780088	4		EA707144		0.854	Wood pigeon	No	No	Negative	Negative	Negative	Negative	Negative	Negative	NA
106	D30_Chize_wood	2021-05-31	Chizé forest	46.09695721; 0.436601625	4		EA746654		1.25	wood pigeon (Sepelkyyhyjä	No	No	Negative	Negative	Negative	Negative	Negative	Negative	NA
107	D32_Chize_wood	2021-05-31	Chizé forest	46.13413795; 0.434754639	4		EA746672		0.121	wood pigeon (Sepelkyyhyjä	No	No	Negative	Negative	Negative	Negative	Negative	Negative	NA
108	D33_Chize_wood	2021-05-31	Chizé forest	46.10495189; 0.42766273	4		EA746673		0.366	wood pigeon (Sepelkyyhyjä	No	No	Negative	Negative	Negative	Negative	Negative	Negative	NA
109	D34_Chize_wood	2021-06-02	Aulnay forest	46.09707535; 0.434330348	4		EA746674		1	wood pigeon (Sepelkyyhyjä	No	No	Negative	Negative	Negative	Negative	Negative	Negative	NA
110	D35_Chize_wood	2021-06-03	Chizé forest	46.10871753; 0.447981311	4		EA746675		0.455	wood pigeon (Sepelkyyhyjä	No	No	Negative	Negative	Negative	Negative	Negative	Negative	NA
111	D36_Chize_wood	2021-06-03	Chizé forest	46.10495189; 0.42766273	4		EA707143		1.17	wood pigeon (Sepelkyyhyjä	No	No	Negative	Negative	Negative	Negative	Negative	Negative	NA
112	D37_Chize_wood	2021-06-03	Chizé forest	46.10495189; 0.42766273	4		EA746676		NA	wood pigeon (Sepelkyyhyjä	No	No	Negative	Negative	Negative	Negative	Negative	Negative	NA
113	D38_Chize_wood	2021-06-08	Chizé forest	46.04605597; 0.229760325	4		EA707921		NA	wood pigeon (Sepelkyyhyjä	No	No	Negative	Negative	Negative	Negative	Negative	Negative	NA
114	D39_Chize_wood	2021-06-08	Chizé forest	46.12685991; 0.424419406	4		EA666557		0.284	Wood pigeon	No	No	Negative	Negative	Negative	Negative	Negative	Negative	NA
115	D5_Chize_wood	2021-05-13	Aulnay forest	46.11050446; 0.426298659	4		EA746656		1.41	wood pigeon (Sepelkyyhyjä	No	No	Negative	Positive	Negative	Negative	Negative	Negative	Negative
116	D6_Chize_wood	2021-05-13	Aulnay forest	46.09695721; 0.436601625	4		EA746657		0.326	wood pigeon (Sepelkyyhyjä	No	No	Negative	Negative	Negative	Negative	Negative	Negative	NA
117	D7_Chize_wood	2021-05-13	Aulnay forest	46.11218614; 0.441964336	4		EA746658		0.077	wood pigeon (Sepelkyyhyjä	No	No	Negative	Negative	Negative	Negative	Negative	Negative	NA
118	D9_Chize_wood	2021-05-13	Aulnay forest	46.11284176; 0.429430659	4		EA746659		3.64	wood pigeon (Sepelkyyhyjä	No	No	Negative	Negative	Negative	Negative	Negative	Negative	NA

## Sheet: 48_pcr_bat
48 - Description of PCR results in Nathusius bat.
	SampleID	Date	Country	Site Name	Latitude	Longitude	Gender	Age	Observers	Species	DNA quantity (ng /µl)	Salmonella	Campylobater_16SrRNA gene	Yersinia	STEC	Bartonella	Borrelia	Campylobacter_RpoB
1	3551	2020-07-21	Finland	Seurasaari	6.67377e+06	382805	Male	Adult	MS, TL, KS, VV	PIPNAT	0.443	Negative	Negative	Negative	Negative	Negative	Negative	NA
2	3552	2020-07-21	Finland	Seurasaari	6.67377e+06	382805	Male	Juvenile	MS, TL, KS, VV	PIPNAT	0.234	Negative	Negative	Negative	Negative	Negative	Negative	NA
3	3554	2020-07-21	Finland	Seurasaari	6.67377e+06	382805	Female	Adult	MS, TL, KS, VV	PIPNAT	0.228	Negative	Negative	Negative	Negative	Negative	Negative	NA
4	3555	2020-07-21	Finland	Seurasaari	6.67377e+06	382805	Female	Adult	MS, TL, KS, VV	PIPNAT	0.297	Negative	Negative	Negative	Negative	Negative	Negative	NA
5	3557	2020-07-21	Finland	Seurasaari	6.67377e+06	382805	Female	Adult	MS, TL, KS, VV	PIPNAT	0.314	Negative	Negative	Negative	Negative	Negative	Negative	NA
6	3558	2020-07-21	Finland	Seurasaari	6.67377e+06	382805	Female	Adult	MS, TL, KS, VV	PIPNAT	0.092	Negative	Negative	Negative	Negative	Negative	Negative	NA
7	3560	2020-07-21	Finland	Seurasaari	6.67377e+06	382805	Female	Juvenile	MS, TL, KS, VV	PIPNAT	0.061	Negative	Negative	Negative	Negative	Negative	Negative	NA
8	4545	2020-07-21	Finland	Seurasaari	6.67377e+06	382805	Male	Adult	MS, TL, KS, VV	PIPNAT	0.476	Negative	Negative	Negative	Negative	Negative	Negative	NA
9	4550	2020-07-21	Finland	Seurasaari	6.67377e+06	382805	Female	Adult	MS, TL, KS, VV	PIPNAT	0.984	Negative	Negative	Negative	Negative	Negative	Negative	NA
10	BA 04791	2020-07-26	Finland	Leerviiki	60.4901	27.7229	Male	Adult	VV	PIPNAT	0.17	Negative	Negative	Negative	Negative	Negative	Negative	NA
11	BA 05041	2020-08-24	Finland	Valassaaret, Majakka	63.4216	21.0674	Male	Subadult		PIPNAT	0.653	Negative	Negative	Negative	Negative	Negative	Negative	NA
12	BA 05132	2020-09-02	Finland	Valassaaret, Majakka	63.4216	21.0674	Male	Subadult		PIPNAT	0.12	Negative	Negative	Negative	Negative	Negative	Negative	NA
13	BA 05133	2020-09-02	Finland	Valassaaret, Majakka	63.4216	21.0674	Male	Subadult		PIPNAT	1.66	Negative	Negative	Negative	Negative	Negative	Negative	NA
14	BA 05155	2020-09-07	Finland	Valassaaret, Majakka	63.4216	21.0674	Male	Subadult		PIPNAT	0.617	Negative	Negative	Negative	Negative	Negative	Negative	NA
15	BA 05370	2020-09-03	Finland	Valassaaret, Majakka	63.4216	21.0674	Female	Subadult		PIPNAT	0.29	Negative	Negative	Negative	Negative	Negative	Negative	NA
16	BA 05372	2020-09-04	Finland	Valassaaret, Majakka	63.4216	21.0674	Male	Subadult		PIPNAT	0.308	Negative	Negative	Negative	Negative	Negative	Negative	NA
17	BA 05373	2020-09-05	Finland	Valassaaret, Majakka	63.4216	21.0674	Male	Subadult		PIPNAT	0.732	Negative	Negative	Negative	Negative	Negative	Negative	NA
18	BA 05377	2020-09-07	Finland	Valassaaret, Majakka	63.4216	21.0674	Male	Subadult		PIPNAT	1.76	Negative	Negative	Negative	Negative	Negative	Negative	NA
19	BA 05378	2020-09-07	Finland	Valassaaret, Majakka	63.4216	21.0674	Male	Juvenile		PIPNAT	30.1	Negative	Negative	Negative	Negative	Negative	Negative	NA
20	BA 05380	2020-09-07	Finland	Valassaaret, Majakka	63.4216	21.0674	Male	Juvenile		PIPNAT	1.89	Negative	Negative	Negative	Negative	Negative	Negative	NA
21	BA 05381	2020-09-07	Finland	Valassaaret, Majakka	63.4216	21.0674	Male	Subadult		PIPNAT	4.75	Negative	Negative	Negative	Negative	Negative	Negative	NA
22	5611F	2021-07-28	Finland	Seurasaari	60.18402	24.88701	Male	Juvenile	MM, MS	PIPNAT	0.197	Negative	Negative	Negative	Negative	Negative	Negative	NA
23	00120F	2021-07-29	Finland	Seurasaari	60.18402	24.88701	Female	Juvenile	MM, MS, LD	PIPNAT	0.398	Negative	Negative	Negative	Negative	Negative	Negative	NA
24	52601F	2021-07-29	Finland	Seurasaari	NA	NA	NA	NA	NA	PIPNAT	0.335	Negative	Negative	Negative	Negative	Negative	Negative	NA
25	5568F	2021-07-21	Finland	Kellovuri bird tower	60.505	27.7287	Female	Adult	MM, MS	PIPNAT	0.301	Negative	Negative	Negative	Negative	Negative	Negative	NA
26	5569F	2021-07-21	Finland	Kellovuri bird tower	60.505	27.7287	Male	Juvenile	MM, MS	PIPNAT	0.71	Negative	Negative	Negative	Negative	Negative	Negative	NA
27	5570F	2021-07-21	Finland	Kellovuri bird tower	60.505	27.7287	Male	Juvenile	MM, MS	PIPNAT	0.644	Negative	Negative	Negative	Negative	Negative	Negative	NA
28	5572F	2021-07-21	Finland	Kellovuri bird tower	60.505	27.7287	Male	Juvenile	MM, MS	PIPNAT	3.23	Negative	Negative	Negative	Negative	Negative	Negative	NA
29	5573F	2021-07-21	Finland	Kellovuri bird tower	60.505	27.7287	Female	Adult	MM, MS	PIPNAT	3.14	Negative	Negative	Negative	Negative	Negative	Negative	NA
30	5574F	2021-07-21	Finland	Kellovuri bird tower	60.505	27.7287	Male	Juvenile	MM, MS	PIPNAT	4.85	Negative	Negative	Negative	Negative	Negative	Negative	NA
31	Staircase1	2021-07-21	Finland	Kellovuri bird tower	60.505	27.7287	NA	NA	MM, MS	PIPNAT	0.504	Negative	Negative	Negative	Negative	Negative	Negative	NA
32	Staircase2	2021-07-21	Finland	Kellovuri bird tower	60.505	27.7287	NA	NA	MM, MS	PIPNAT	0.402	Negative	Negative	Negative	Negative	Negative	Negative	NA
33	Staircase3	2021-07-21	Finland	Kellovuri bird tower	60.505	27.7287	NA	NA	MM, MS	PIPNAT	0.728	Negative	Negative	Negative	Negative	Negative	Negative	NA
34	Staircase4	2021-07-21	Finland	Kellovuri bird tower	60.505	27.7287	NA	NA	MM, MS	PIPNAT	0.928	Negative	Negative	Negative	Negative	Negative	Negative	NA
35	Staircase5	2021-07-21	Finland	Kellovuri bird tower	60.505	27.7287	NA	NA	MM, MS	PIPNAT	0.197	Negative	Negative	Negative	Negative	Negative	Negative	NA
36	Staircase6	2021-07-21	Finland	Kellovuri bird tower	60.505	27.7287	NA	NA	MM, MS	PIPNAT	0.259	Negative	Negative	Negative	Negative	Negative	Negative	NA
37	BA05553F	2021-07-14	Finland	Seurasaari	60.18402	24.88701	Female	Adult	MM, FI, KM, LD, FM, RS	PIPNAT	0.374	Negative	Negative	Negative	Negative	Negative	Negative	NA
38	BA05554F	2021-07-14	Finland	Seurasaari	60.18402	24.88701	Female	Adult	MM, FI, KM, LD, FM, RS	PIPNAT	1.69	Negative	Negative	Negative	Negative	Negative	Negative	NA
39	BA05557F	2021-07-14	Finland	Seurasaari	60.18402	24.88701	Female	Adult	MM, FI, KM, LD, FM, RS	PIPNAT	0.321	Negative	Negative	Negative	Negative	Negative	Negative	NA
40	J162F	2021-07-15	Finland	Seurasaari	60.18402	24.88701	Female	Juvenile	KM, MS, MM, MS	PIPNAT	0.815	Negative	Negative	Negative	Negative	Negative	Negative	NA
41	J164F	2021-07-15	Finland	Seurasaari	60.18402	24.88701	Female	Juvenile	KM, MS, MM, MS	PIPNAT	0.421	Negative	Negative	Negative	Negative	Negative	Negative	NA
42	5563F	2021-07-15	Finland	Seurasaari	60.18402	24.88701	Female	Adult	KM, MS, MM, MS	PIPNAT	0.259	Negative	Negative	Negative	Negative	Negative	Negative	NA
43	J166F	2021-07-15	Finland	Seurasaari	60.18402	24.88701	Female	Juvenile	KM, MS, MM, MS	PIPNAT	0.168	Negative	Negative	Negative	Negative	Negative	Negative	NA
44	J167F	2021-07-15	Finland	Seurasaari	60.18402	24.88701	Male	Juvenile	KM, MS, MM, MS	PIPNAT	0.426	Negative	Negative	Negative	Negative	Negative	Negative	NA
45	10_2	2020-08-10	Latvia	Pape	NA	NA	NA	NA	NA	PIPNAT	0.532	Negative	Negative	Negative	Negative	Negative	Negative	NA
46	10_4	2020-08-10	Latvia	Pape	56.15	21.02	Female	Juvenile	MM, MK, TL	PIPNAT	0.567	Negative	Negative	Negative	Negative	Negative	Negative	NA
47	10_6	2020-08-10	Latvia	Pape	56.15	21.02	Female	Juvenile	MM, MK, TL	PIPNAT	0.486	Negative	Negative	Negative	Negative	Negative	Negative	NA
48	10_7	2020-08-10	Latvia	Pape	56.15	21.02	Female	Adult	MM, MK, TL	PIPNAT	2.5	Negative	Negative	Negative	Negative	Negative	Negative	NA
49	10_8	2020-08-10	Latvia	Pape	56.15	21.02	Female	Adult	MM, MK, TL	PIPNAT	0.291	Negative	Negative	Negative	Negative	Negative	Negative	NA
50	10_9	2020-08-10	Latvia	Pape	56.15	21.02	Female	Juvenile	MM, MK, TL	PIPNAT	0.224	Negative	Negative	Negative	Negative	Negative	Negative	NA
51	11_1	2020-08-11	Latvia	Pape	56.15	21.02	Female	Juvenile	MM, MK	PIPNAT	0.447	Negative	Negative	Negative	Negative	Negative	Negative	NA
52	11_4	2020-08-11	Latvia	Pape	56.15	21.02	Female	Adult	MM, MK	PIPNAT	1.05	Negative	Negative	Negative	Negative	Negative	Negative	NA
53	11_5	2020-08-11	Latvia	Pape	56.15	21.02	Male	Adult	MM, MK	PIPNAT	0.399	Negative	Negative	Negative	Negative	Negative	Negative	NA
54	11_6	2020-08-11	Latvia	Pape	56.15	21.02	Male	Adult	MM, MK	PIPNAT	0.146	Negative	Negative	Negative	Negative	Negative	Negative	NA
55	11_7	2020-08-11	Latvia	Pape	56.15	21.02	Female	Adult	MM, MK	PIPNAT	0.454	Negative	Negative	Negative	Negative	Negative	Negative	NA
56	11_8	2020-08-11	Latvia	Pape	56.15	21.02	Female	Adult	MM, MK	PIPNAT	0.97	Negative	Negative	Negative	Negative	Negative	Negative	NA
57	12_1	2020-08-12	Latvia	Pape	56.15	21.02	Male	Juvenile	MM, MK	PIPNAT	0.523	Negative	Negative	Negative	Negative	Negative	Negative	NA
58	12_2	2020-08-12	Latvia	Pape	56.15	21.02	Male	Juvenile	MM, MK	PIPNAT	0.526	Negative	Negative	Negative	Negative	Negative	Negative	NA
59	12_3	2020-08-12	Latvia	Pape	56.15	21.02	Female	Juvenile	MM, MK	PIPNAT	0.535	Negative	Negative	Negative	Negative	Negative	Negative	NA
60	12_4	2020-08-12	Latvia	Pape	NA	NA	NA	NA	NA	PIPNAT	1.08	Negative	Negative	Negative	Negative	Negative	Negative	NA
61	13_1	2020-08-13	Latvia	Pape	56.15	21.02	Female	Juvenile	MM, MK	PIPNAT	3.09	Negative	Negative	Negative	Negative	Negative	Negative	NA
62	13_2	2020-08-13	Latvia	Pape	56.15	21.02	Male	Adult	MM, MK	PIPNAT	0.102	Negative	Negative	Negative	Negative	Negative	Negative	NA
63	14_1	2020-08-14	Latvia	Pape	56.15	21.02	Female	Adult	MM, MK	PIPNAT	2.82	Negative	Negative	Negative	Negative	Negative	Negative	NA
64	14_2	2020-08-14	Latvia	Pape	56.15	21.02	Female	Adult	MM, MK	PIPNAT	0.155	Negative	Negative	Negative	Negative	Negative	Negative	NA
65	16_1	2020-08-16	Latvia	Pape	56.15	21.02	Female	Adult	MM, MK	PIPNAT	0.861	Negative	Negative	Negative	Negative	Negative	Negative	NA
66	16_2	2020-08-16	Latvia	Pape	56.15	21.02	Female	Adult	MM, MK	PIPNAT	0.158	Negative	Negative	Negative	Negative	Negative	Negative	NA
67	16_3	2020-08-16	Latvia	Pape	56.15	21.02	Female	Adult	MM, MK	PIPNAT	0.415	Negative	Negative	Negative	Negative	Negative	Negative	NA
68	16_4	2020-08-16	Latvia	Pape	56.15	21.02	Female	Adult	MM, MK	PIPNAT	0.347	Negative	Negative	Negative	Negative	Negative	Negative	NA
69	16_5	2020-08-16	Latvia	Pape	NA	NA	NA	NA	NA	PIPNAT	0.419	Negative	Negative	Negative	Negative	Negative	Negative	NA
70	17_1	2020-08-17	Latvia	Pape	56.15	21.02	Female	Juvenile	MM, LT	PIPNAT	0.082	Negative	Negative	Negative	Negative	Negative	Negative	NA
71	17_2	2020-08-17	Latvia	Pape	56.15	21.02	Female	Juvenile	MM, LT	PIPNAT	0.836	Negative	Negative	Negative	Negative	Negative	Negative	NA
72	17_3	2020-08-17	Latvia	Pape	56.15	21.02	Female	Juvenile	MM, LT	PIPNAT	0.537	Negative	Negative	Negative	Negative	Negative	Negative	NA
73	17_8	2020-08-17	Latvia	Pape	56.15	21.02	Female	Juvenile	MM, LT	PIPNAT	0.185	Negative	Negative	Negative	Negative	Negative	Negative	NA
74	17_9	2020-08-17	Latvia	Pape	56.15	21.02	Male	Juvenile	MM, LT	PIPNAT	0.37	Negative	Negative	Negative	Negative	Positive	Negative	NA
75	17_1	2020-08-17	Latvia	Pape	56.15	21.02	Male	Juvenile	MM, LT	PIPNAT	1.56	Negative	Negative	Negative	Negative	Negative	Negative	NA
76	17_13	2020-08-17	Latvia	Pape	56.15	21.02	Female	Juvenile	MM, LT	PIPNAT	0.574	Negative	Negative	Negative	Negative	Negative	Negative	NA
77	17_15	2020-08-17	Latvia	Pape	56.15	21.02	Male	Juvenile	MM, LT	PIPNAT	0.415	Negative	Negative	Negative	Negative	Negative	Negative	NA
78	17_16	2020-08-17	Latvia	Pape	56.15	21.02	Female	Juvenile	MM, LT	PIPNAT	0.15	Negative	Negative	Negative	Negative	Negative	Negative	NA
79	17_17	2020-08-17	Latvia	Pape	56.15	21.02	Female	Juvenile	MM, LT	PIPNAT	0.437	Negative	Negative	Negative	Negative	Negative	Negative	NA
80	17_19	2020-08-17	Latvia	Pape	56.15	21.02	Male	Juvenile	MM, LT	PIPNAT	0.603	Negative	Negative	Negative	Negative	Positive	Negative	NA
81	17_21	2020-08-17	Latvia	Pape	56.15	21.02	Female	Adult	MM, LT	PIPNAT	0.68	Negative	Negative	Negative	Negative	Negative	Negative	NA
82	17_23	2020-08-17	Latvia	Pape	NA	NA	NA	NA	NA	PIPNAT	0.717	Negative	Negative	Negative	Negative	Negative	Negative	NA
83	18_21	2020-08-18	Latvia	Pape	56.15	21.02	Male	Juvenile	MM, MK	PIPNAT	0.792	Negative	Negative	Negative	Negative	Negative	Negative	NA
84	18_4	2020-08-18	Latvia	Pape	56.15	21.02	Male	Adult	MM, MK	PIPNAT	0.223	Negative	Negative	Negative	Negative	Negative	Negative	NA
85	18_6	2020-08-18	Latvia	Pape	56.15	21.02	Female	Juvenile	MM, MK	PIPNAT	0.217	Negative	Negative	Negative	Negative	Negative	Negative	NA
86	18_8	2020-08-18	Latvia	Pape	56.15	21.02	Male	Juvenile	MM, MK	PIPNAT	0.302	Negative	Negative	Negative	Negative	Negative	Negative	NA
87	18_10	2020-08-18	Latvia	Pape	56.15	21.02	Female	Juvenile	MM, MK	PIPNAT	0.131	Negative	Negative	Negative	Negative	Negative	Negative	NA
88	18_12	2020-08-18	Latvia	Pape	56.15	21.02	Female	Juvenile	MM, MK	PIPNAT	0.599	Negative	Negative	Negative	Negative	Negative	Negative	NA
89	18_22	2020-08-18	Latvia	Pape	56.15	21.02	Male	Juvenile	MM, MK	PIPNAT	1.56	Negative	Negative	Negative	Negative	Negative	Negative	NA
90	18_1	2020-08-18	Latvia	Pape	56.15	21.02	Male	Juvenile	MM, MK	PIPNAT	0.221	Negative	Negative	Negative	Negative	Negative	Negative	NA
91	18_3	2020-08-18	Latvia	Pape	56.15	21.02	Male	Juvenile	MM, MK	PIPNAT	0.411	Negative	Negative	Negative	Negative	Negative	Negative	NA
92	18_5	2020-08-18	Latvia	Pape	56.15	21.02	Male	Juvenile	MM, MK	PIPNAT	0.258	Negative	Negative	Negative	Negative	Negative	Negative	NA
93	18_7	2020-08-18	Latvia	Pape	56.15	21.02	Male	Juvenile	MM, MK	PIPNAT	1.44	Negative	Negative	Negative	Negative	Negative	Negative	NA
94	18_9	2020-08-18	Latvia	Pape	56.15	21.02	Female	Juvenile	MM, MK	PIPNAT	0.382	Negative	Negative	Negative	Negative	Negative	Negative	NA
95	18_11	2020-08-18	Latvia	Pape	56.15	21.02	Male	Juvenile	MM, MK	PIPNAT	0.323	Negative	Negative	Negative	Negative	Negative	Negative	NA
96	18_13	2020-08-18	Latvia	Pape	56.15	21.02	Female	Juvenile	MM, MK	PIPNAT	0.563	Negative	Negative	Negative	Negative	Negative	Negative	NA
97	18_14	2020-08-18	Latvia	Pape	56.15	21.02	Male	Juvenile	MM, MK	PIPNAT	0.347	Negative	Negative	Negative	Negative	Negative	Negative	NA
98	18_26	2020-08-18	Latvia	Pape	56.15	21.02	Female	Juvenile	MM, MK	PIPNAT	2.79	Negative	Negative	Negative	Negative	Negative	Negative	NA
99	18_27	2020-08-18	Latvia	Pape	56.15	21.02	Female	Juvenile	MM, MK	PIPNAT	2.28	Negative	Negative	Negative	Negative	Negative	Negative	NA
100	18_28	2020-08-18	Latvia	Pape	56.15	21.02	Male	Juvenile	MM, MK	PIPNAT	0.785	Negative	Negative	Negative	Negative	Negative	Negative	NA
101	18_29	2020-08-18	Latvia	Pape	56.15	21.02	Female	Juvenile	MM, MK	PIPNAT	0.426	Negative	Negative	Negative	Negative	Negative	Negative	NA
102	18_30	2020-08-18	Latvia	Pape	56.15	21.02	Male	Juvenile	MM, MK	PIPNAT	1.59	Negative	Negative	Negative	Negative	Negative	Negative	NA
103	18_31	2020-08-18	Latvia	Pape	56.15	21.02	Female	Juvenile	MM, MK	PIPNAT	0.705	Negative	Negative	Negative	Negative	Negative	Negative	NA
104	18_32	2020-08-18	Latvia	Pape	56.15	21.02	Female	Juvenile	MM, MK	PIPNAT	1.45	Negative	Negative	Negative	Negative	Negative	Negative	NA
105	18_33	2020-08-18	Latvia	Pape	56.15	21.02	Female	Adult	MM, MK	PIPNAT	7.56	Negative	Negative	Negative	Negative	Negative	Negative	NA
106	18_36	2020-08-18	Latvia	Pape	56.15	21.02	Female	Juvenile	MM, MK	PIPNAT	1.75	Negative	Negative	Negative	Negative	Negative	Negative	NA
107	18_37	2020-08-18	Latvia	Pape	56.15	21.02	Male	Adult	MM, MK	PIPNAT	0.06	Negative	Negative	Negative	Negative	Negative	Negative	NA
108	19_1	2020-08-19	Latvia	Pape	56.15	21.02	Female	Juvenile	MM, MK	PIPNAT	0.844	Negative	Negative	Negative	Negative	Negative	Negative	NA
109	19_2	2020-08-19	Latvia	Pape	56.15	21.02	Female	Juvenile	MM, MK	PIPNAT	0.078	Negative	Negative	Negative	Negative	Negative	Negative	NA
110	19_3	2020-08-19	Latvia	Pape	56.15	21.02	Female	Juvenile	MM, MK	PIPNAT	0.376	Negative	Negative	Negative	Negative	Negative	Negative	NA
111	19_4	2020-08-19	Latvia	Pape	56.15	21.02	Male	Juvenile	MM, MK	PIPNAT	0.673	Negative	Negative	Negative	Negative	Negative	Negative	NA
112	19_5	2020-08-19	Latvia	Pape	56.15	21.02	Female	Juvenile	MM, MK	PIPNAT	0.752	Negative	Negative	Negative	Negative	Negative	Negative	NA
113	19_6	2020-08-19	Latvia	Pape	56.15	21.02	Male	Juvenile	MM, MK	PIPNAT	0.267	Negative	Negative	Negative	Negative	Negative	Negative	NA
114	19_18	2020-08-19	Latvia	Pape	56.15	21.02	Male	Juvenile	MM, MK	PIPNAT	0.263	Negative	Negative	Negative	Negative	Negative	Negative	NA
115	19_19	2020-08-19	Latvia	Pape	56.15	21.02	Female	Juvenile	MM, MK	PIPNAT	0.091	Negative	Negative	Negative	Negative	Negative	Negative	NA
116	19_20	2020-08-20	Latvia	Pape	NA	NA	NA	NA	NA	PIPNAT	NA	Negative	Negative	Negative	Negative	Positive	Negative	NA
117	20_10	2020-08-20	Latvia	Pape	56.15	21.02	Female	Adult	MM, MK	PIPNAT	0.452	Negative	Negative	Negative	Negative	Negative	Negative	NA
118	20_12	2020-08-20	Latvia	Pape	56.15	21.02	Female	Juvenile	MM, MK	PIPNAT	0.23	Negative	Negative	Negative	Negative	Negative	Negative	NA
119	20_13	2020-08-20	Latvia	Pape	56.15	21.02	Female	Juvenile	MM, MK	PIPNAT	0.418	Negative	Negative	Negative	Negative	Negative	Negative	NA
120	20_14	2020-08-20	Latvia	Pape	56.15	21.02	Male	Juvenile	MM, MK	PIPNAT	0.26	Negative	Negative	Negative	Negative	Negative	Negative	NA
121	20_15	2020-08-20	Latvia	Pape	56.15	21.02	Female	Juvenile	MM, MK	PIPNAT	0.41	Negative	Negative	Negative	Negative	Negative	Negative	NA
122	20_16	2020-08-20	Latvia	Pape	56.15	21.02	Male	Juvenile	MM, MK	PIPNAT	0.129	Negative	Negative	Negative	Negative	Negative	Negative	NA
123	20_17	2020-08-20	Latvia	Pape	56.15	21.02	Female	Juvenile	MM, MK	PIPNAT	0.348	Negative	Negative	Negative	Negative	Negative	Negative	NA
124	20_18	2020-08-20	Latvia	Pape	56.15	21.02	Female	Juvenile	MM, MK	PIPNAT	0.649	Negative	Negative	Negative	Negative	Negative	Negative	NA
125	20_19	2020-08-20	Latvia	Pape	NA	NA	NA	NA	NA	PIPNAT	0.355	Negative	Negative	Negative	Negative	Positive	Negative	NA
126	20_20	2020-08-20	Latvia	Pape	56.15	21.02	Female	Juvenile	MM, MK	PIPNAT	0.513	Negative	Negative	Negative	Negative	Positive	Negative	NA
127	20_21	2020-08-20	Latvia	Pape	NA	NA	NA	NA	NA	PIPNAT	0.683	Negative	Negative	Negative	Negative	Negative	Negative	NA
128	20_22	2020-08-20	Latvia	Pape	NA	NA	NA	NA	NA	PIPNAT	0.994	Negative	Negative	Negative	Negative	Positive	Negative	NA
129	20_23	2020-08-20	Latvia	Pape	NA	NA	NA	NA	NA	PIPNAT	0.244	Negative	Negative	Negative	Negative	Negative	Negative	NA
130	21_1	2020-08-21	Latvia	Pape	56.15	21.02	Male	Juvenile	MM, MK	PIPNAT	0.272	Negative	Negative	Negative	Negative	Negative	Negative	NA
131	21_2	2020-08-21	Latvia	Pape	56.15	21.02	Female	Juvenile	MM, MK	PIPNAT	0.888	Negative	Negative	Negative	Negative	Negative	Negative	NA
132	21_15	2020-08-21	Latvia	Pape	56.15	21.02	Female	Juvenile	MM, MK	PIPNAT	0.403	Negative	Negative	Negative	Negative	Negative	Negative	NA
133	21_13	2020-08-21	Latvia	Pape	56.15	21.02	Male	Juvenile	MM, MK	PIPNAT	0.523	Negative	Negative	Negative	Negative	Positive	Negative	NA
134	21_14	2020-08-21	Latvia	Pape	56.15	21.02	Female	Adult	MM, MK	PIPNAT	0.241	Negative	Negative	Negative	Negative	Positive	Negative	NA
135	21_16	2020-08-21	Latvia	Pape	56.15	21.02	Female	Adult	MM, MK	PIPNAT	0.286	Negative	Negative	Negative	Negative	Negative	Negative	NA
136	21_17	2020-08-21	Latvia	Pape	56.15	21.02	Male	Juvenile	MM, MK	PIPNAT	0.316	Negative	Negative	Negative	Negative	Negative	Negative	NA
137	21_18	2020-08-21	Latvia	Pape	56.15	21.02	Female	Juvenile	MM, MK	PIPNAT	0.627	Negative	Negative	Negative	Negative	Negative	Negative	NA
138	21_19	2020-08-21	Latvia	Pape	56.15	21.02	Female	Juvenile	MM, MK	PIPNAT	0.781	Negative	Negative	Negative	Negative	Positive	Negative	NA
139	22_1	2020-08-22	Latvia	Pape	56.15	21.02	Female	Juvenile	MK, DV	PIPNAT	0.425	Negative	Negative	Negative	Negative	Negative	Negative	NA
140	24_1	2020-08-24	Latvia	Pape	56.15	21.02	Male	Adult	MM, MK	PIPNAT	0.358	Negative	Negative	Negative	Negative	Negative	Negative	NA
141	24_2	2020-08-24	Latvia	Pape	56.15	21.02	Female	Juvenile	MM, MK	PIPNAT	0.254	Negative	Negative	Negative	Negative	Negative	Negative	NA
142	24_3	2020-08-24	Latvia	Pape	56.15	21.02	Female	Adult	MM, MK	PIPNAT	0.094	Negative	Negative	Negative	Negative	Negative	Negative	NA
143	24_4	2020-08-24	Latvia	Pape	56.15	21.02	Female	Adult	MM, MK	PIPNAT	0.156	Negative	Negative	Negative	Negative	Negative	Negative	NA
144	24_5	2020-08-24	Latvia	Pape	56.15	21.02	Female	Adult	MM, MK	PIPNAT	0.429	Negative	Negative	Negative	Negative	Negative	Negative	NA
145	25_1	2020-08-24	Latvia	Pape	56.15	21.02	Female	Juvenile	MM, MK	PIPNAT	0.06	Negative	Negative	Negative	Negative	Negative	Negative	NA
146	25_2	2020-08-24	Latvia	Pape	56.15	21.02	Male	Juvenile	MM, MK	PIPNAT	0.102	Negative	Negative	Negative	Negative	Negative	Negative	NA
147	25_3	2020-08-24	Latvia	Pape	56.15	21.02	Female	Adult	MM, MK	PIPNAT	0.105	Negative	Negative	Negative	Negative	Negative	Negative	NA
148	25_4	2020-08-24	Latvia	Pape	56.15	21.02	Female	Juvenile	MM, MK	PIPNAT	0.161	Negative	Negative	Negative	Negative	Negative	Negative	NA
149	25_5	2020-08-24	Latvia	Pape	56.15	21.02	Female	Juvenile	MM, MK	PIPNAT	NA	Negative	Negative	Negative	Negative	Negative	Negative	NA
150	25_6	2020-08-24	Latvia	Pape	56.15	21.02	Female	Juvenile	MM, MK	PIPNAT	0.258	Negative	Negative	Negative	Negative	Negative	Negative	NA
151	25_8	2020-08-24	Latvia	Pape	56.15	21.02	Female	Juvenile	MM, MK	PIPNAT	0.336	Negative	Negative	Negative	Negative	Negative	Negative	NA
152	25_9	2020-08-24	Latvia	Pape	56.15	21.02	Female	Juvenile	MM, MK	PIPNAT	2.35	Negative	Negative	Negative	Negative	Negative	Negative	NA
153	25_10	2020-08-24	Latvia	Pape	56.15	21.02	Female	Adult	MM, MK	PIPNAT	2.41	Negative	Negative	Negative	Negative	Negative	Negative	NA
154	25_11	2020-08-24	Latvia	Pape	56.15	21.02	Female	Juvenile	MM, MK	PIPNAT	0.439	Negative	Negative	Negative	Negative	Positive	Negative	NA
155	25_13	2020-08-24	Latvia	Pape	56.15	21.02	Female	Juvenile	MM, MK	PIPNAT	0.885	Negative	Negative	Negative	Negative	Positive	Negative	NA
156	26_11	2020-08-24	Latvia	Pape	56.15	21.02	Male	Juvenile	MM, MK	PIPNAT	0.134	Negative	Negative	Negative	Negative	Negative	Negative	NA
157	26_12	2020-08-24	Latvia	Pape	56.15	21.02	Male	Juvenile	MM, MK	PIPNAT	0.274	Negative	Negative	Negative	Negative	Positive	Negative	NA
158	26_13	2020-08-24	Latvia	Pape	56.15	21.02	Male	Juvenile	MM, MK	PIPNAT	0.178	Negative	Negative	Negative	Negative	Positive	Negative	NA
159	91	2020-07-21	Poland	Wygon	52.6011	23.5836	Female	Adult	Marcin Zegarek	PIPNAT	43.7	Negative	Negative	Negative	Negative	Negative	Negative	NA
160	96	2020-07-20	Poland	Stara Białowieża	52.7335	23.7895	Male	Juvenile	Marcin Zegarek	PIPNAT	4.08	Negative	Negative	Negative	Negative	Negative	Negative	NA
161	99	2020-07-20	Poland	Stara Białowieża	52.7335	23.7895	Female	Adult	Marcin Zegarek	PIPNAT	0.553	Negative	Negative	Negative	Negative	Negative	Negative	NA

## Sheet: 49_sanger_loci
49 - Closest database matches of the sanger-sequenced fragments.
Sample name	Host taxa	Marker (sequenced length in base pairs)	GenBank accession no.	Closely related species, percentage of similarity (query coverage), GenBank accession of the close relatives
				Closest	Second closest	Third closest
20_19	Nathusius bat	ssrA (256)		Bartonella sp., 88.54% (98%), MN276413.1	Bartonella tamiae, 87.64% (100%), JN029778.1	Bartonella sp., 87.79% (98%), MN276396.1
21_14	Nathusius bat	ssrA(280)		Bartonella sp., 99.50% (71%), KF003138.1	Bartonella tamiae, 84.33% (84%), JN029780.1	Bartonella tamiae, 84.33% (84%), JN029778.1
17_19	Nathusius bat	ssrA(209)		Bartonella tamiae, 96.98% (95%), JN029780..1	Bartonella tamiae, 96.48% (95%), JN029778.1	Bartonella sp., 94.82% (92%), KF0031338.1
19_2	Nathusius bat	ssrA(226)		Bartonella sp., 100% (88%), KF003138.1	Bartonella tamiae, 94.82% (85%), JN029780.1	Bartonella tamiae, 94.82% (85%), JN029778.1
20_20	Nathusius bat	ssrA(150)		Bartonella sp., 89.33% (100%), MN276413.1	Bartonella sp., 88% (100%), MN276433.1	Bartonella sp., 87.42%, (100%), MW481294.1
20_22	Nathusius bat	ssrA(196)		Bartonella sp., 90.53% (96%), MN276413.1	Bartonella sp., 88.78% (98%), MW481291.1	Bartonella sp., 88.78%, (98%), MW481290.1
21_19	Nathusius bat	ssrA(200)		Bartonella sp., 90.21% (97%), MN276413.1	Bartonella sp., 89% (99%), MW481291.1	Bartonella sp., 89%, (99%), MW481290.1
26_12	Nathusius bat	ssrA(100)		Bartonella sp., 92.93% (99%), MN276371.1	Bartonella sp., 92.93% (99%), MN529268.1	Bartonella sp., 92.93% (99%), KM233462.1
26_13	Nathusius bat	ssrA(220)		Bartonella sp., 100% (90%), KF003138.1	Bartonella tamiae, 94.82% (87%), JN029780.1	Bartonella tamiae, 94.82% (87%), JN029778.1
9_Outines_Mallard	Mallard	rpoB(483)		Ligilactobacillus murinus, 87.26% (97%), MF684786.1	Ligilactobacillus murinus, 87.26% (97%), CP097561.1	Ligilactobacillus salivarius, 84.68% (100%), CP029616.1
13_Outines_Mallard	Mallard	rpoB(477)		Campylobacter sp., 93.23% (99%), CP059599.1	Campylobacter sp., 89.45% (99%), CP059600.1	Campylobacter canadensis., 83.76% (99%), CP035946.1
15_Outines_Mallard	Mallard	rpoB(477)		Campylobacter sp., 96.85% (99%), CP059599.1	Campylobacter sp., 87.32% (99%), CP059600.1	Campylobacter sputorum, 79.25% (100%), DQ174210.1
18_Outines_Mallard	Mallard	rpoB(477)		Campylobacter sp., 98.11% (100%), CP059599.1	Campylobacter sp., 88.26% (100%), CP059600.1	Campylobacter canadensis., 85.05% (99%), CP035946.1
69_Oye_Mallard	Mallard	rpoB(477)		Campylobacter sp., 96.01% (99%), CP059599.1	Campylobacter sp., 87.32% (99%), CP059600.1	Campylobacter canadensis., 83.37% (99%), CP035946.1
3A_Petaajavesi_Mallard	Mallard	rpoB(477)		Campylobacter sp., 98.11% (100%), CP059599.1	Campylobacter sp., 88.52% (100%), CP059600.1	Campylobacter canadensis., 85.53% (99%), CP035946.1
5AVassor_Mallard	Mallard	rpoB(477)		Campylobacter sp., 98.32% (100%), CP059599.1	Campylobacter sp., 88.47% (100%), CP059600.1	Campylobacter canadensis., 84.84% (99%), CP035946.1
5A_Sauvo_Mallard	Mallard	rpoB(476)		Campylobacter sp., 98.32% (99%), CP059599.1	Campylobacter sp., 88.35% (99%), CP059600.1	Campylobacter canadensis., 84.60% (99%), CP035946.1
9A_Kuopio_Mallard	Mallard	rpoB(477)		Campylobacter sp., 98.74% (100%), CP059599.1	Campylobacter sp., 88.26% (100%), CP059600.1	Campylobacter canadensis., 85.26% (99%), CP035946.1
10AVassor_Mallard	Mallard	rpoB(477)		Campylobacter sp., 98.11% (100%), CP059599.1	Campylobacter sp., 88.05% (100%), CP059600.1	Campylobacter canadensis., 84.42% (99%), CP035946.1
11A_Twsnievi_Mallard	Mallard	rpoB(477)		Campylobacter sp., 98.95% (100%), CP059599.1	Campylobacter sp., 88.68% (100%), CP059600.1	Campylobacter canadensis., 85.26% (99%), CP035946.1
A810982	Black bird	rpoB(477)		Campylobacter jejuni, 100% (100%), LR134500.1	Campylobacter jejuni, 100% (100%), LR134499.1	Campylobacter jejuni, 100% (100%), LR134496.1
A810983	Black bird	rpoB(477)		Campylobacter jejuni, 97.69% (100%), CP012220.1	Campylobacter jejuni, 97.48% (100%), CP012224.1	Campylobacter jejuni, 97.48% (100%), LS483295.1
A811019	Black bird	rpoB(477)		Campylobacter novaezeelandiae, 98.74% (100%), CP076657.1	Campylobacter coli, 84.93% (98%), LC511784.1	Campylobacter lari, 84.52% (100%), CP007776.2

## Sheet: 50_phylo_seq
50 - Nucleotide sequences of the strains used in the Bartonella and Campylobacter phylogenetic analyses.
Bartonella - ssrA
>B.alsatica (JN029776.1)
ACTCATTGGACCCGGGGGCGGTACCCGGCGCCTCCACCAAAATATAATAAACAAAAATTTATATTTTGATGGGGGCGAAATAGGATCGACAAGAGTGTAAAGATTGCTCTTTTACTCGGTATAGTACCACCGTTATCGGACTAAATGAGTAGTTGCAAATGACAACTATGCGGAAGCACGTCTCGCCGCTTGAGTCGGCGTGAATGCTTCAAATTAAGTCTTAAACCGTCGCAGGTTTAAGCGGGGTTCGAAGG
>B.ancashensis (CP010401.1)
CTCATTGGACCCGGGGGCGGTACCCGGCGCCTCCACCAAAATATAATTCAAGAAGATTATATTTTGGTGGGGGCGAAATAGGATCGACAAGAGTGTAAAGATTGCTCTTTTACTCGGCATTGTACCACCGTTATCGGACTAAATGAGTAGTTGCAAATGACAACTATGCGGAGGCACGTCTCGCCGCTTAAAGGTGCGAATGCTTCAAGTCTGAGTCTTAACCTGTCGCAAGGTTAAGCGGGGCCCGGAGG
>B.australis (CP003123.1)
ACCCATTGGACCCGGGGGCGGTACCCGGCGCCTCCACCTGAGTATAACTAAAAAGGTTATATTTTGGTGGGGGCGAAATAGGATCGACAAGGGCGTAAAGATTGCTCTTTTACCCGGCATTGTACCACCGTCATCGGACTAAATGAGTAGTTGCAAACGACAACTATGCGGAGGCACGCCTCGCCGCTTAACCGTGGTGCGGAAGCTTCAAGTGAGTCTTAAACCGTCGCAGGTTTAAGCGGGGTTCGGAGG
>B.bacilliformis (CP014012.2)
GCTCATTGGACCCGGGGGCGGTACCCGGCGCCTCCACCAAAGTATAATTGAAGGAATTATACTTTGGCGGGGGCGAAATAGGATCGACAAGAGTGTAAAGATTGCTCTTTTACTCGGCATTGTACCACCGTTATCGGACTAAATGAGTAGTTGCAAATGACAACTATGCGGAAGCACGTCTCGCCGCTTAAGCGGTGCGAATGTTTCAAACTAAGTCTTAATCTGTCGCAAGGTTAAGCGGGGTTCGAAGG
>B.birtlesii (JN029775.1)
ACTCATTGGACCCGGGGGCGGTACCCGGCGCCTCCACCAAAATATAATCAACAAGCTTATACTTTGGTGGGGGCGAAATAGGATCGACAAGGGTGTAAAGATTGCTCTTTTACTCGGCATTGTACCACCGTCATCGGACTAAATTAGTAGTTGCAAACGACAACTATGCGGAAGCACGTCTCGCTGCTTAAGCAGTGCGAAGGCTTCAAATTAAGCCTTAAACCGTCGCAGGTTTAAGCGGGGTTCGGAGG
>B.bovis (KF218225.1)
GCCCATTGGACCCGGGGGCGGTACCCGGCGCCTCCACCAAAATATAATCAATAAAGCTTATACTTTGGTGGGGGCGAAATAGGATCGACAAGGGTGTAAAGATTGCTCTTTTACTCGGCATTGTACCACCGTCATCGGACTAAATTAGTAGTTGCAAACGACAACTATGCGGAAGCACGTCTCGCTGCTTAAGCAGTGCGAAGGCTTCAAATCAAGCCTTAAACCGTCGCAGGTTTAAGCGGGGTCCGGAGG
>B.capreoli (JN029798.1)
ACTCATTGGACCCGGGGGCAGTACCCGGCGCCTCCACCAAAATATAATCAACAAGCTTATACTTTGGTGGGGGCGAAATAGGATCGACAAGGGTGTAAAGATTGCTCTTTTACTCGGCATTGTACCACCGTCATCGGACTAAATTAATAGTTGCAAACGACAACTATGCGGAAGCACGTCTTGCTGCTTAAGCAGTGTGAAGGCTTCAAATTAAGCCTTAAACCGTCGCAGGTTTAAGCGGGGTTCGGAGG
>B.chomelii (JN029773.1)
ACTCATTGGACCCGGGGGCGGTACCCGGCGCCTCCACCAAAATATAATCAACAAGCTTATACTTTGGTGGGGGCGAAATAGGATCGACAAGGGTGTAAAGATTGCTCTTTTACTCGGCATTGTACCACCGTCATCGGACTAAATTAGTAGTTGCAAACGACAACTATGCGGAAGCACGTCTCGCTGCTTAAGCAGTGCGAAGGCTTCAAATTAAGCCTTAAACCGTCGCAGGTTTAAGCGGGGTTCGGAGG
>B.clarridgeiae (MZ733390.1)
ACCAATTGGACCCGGGGGCGGTACCCGGCGCCTCCACCAAAGTATAATCAACAAAGATTATATTTTTATGGGGGCGAAACAGGATCGACAAGGGTGTAAAGATTGCTCTTTTACTCGGCATTGTACCACCGTTATCGGGCTAGATGAATAGTTGCAAATGACAACTATGCGGAGGCACGTCTCATCGCTGCTTAAGCGATGCGAAGGCTTCAAATTAAGTCTTAAACCGTCGCAGGTTTAAGCGGGGTTCGAAGG
>B.coopersplainsensis (KT355809.1)
ACTCGTTGGACCCGGGGGCGGTACCCGGCGCCTCCACCAAAATATAAGAGATGAAATTATATTTTGGTGGGGGCGAAATAGGATCGACAAGAGCGTAAAGATTGCTCTTTTACTCGGCATAGTACCACCGTTATCGGACTAAATGAGTAGTTGCAAATGACAACTATGCGGAAGCACGTCTCGCCGCTTGAGGTGGTGTGAATGCTTCAAATTAAGTCTTAAACCGTCGCAGGTTTAAGCGGGGTTCGAAGG
>B.doshiae (JN029768.1)
ACCTATTGGACCCGGGGGCGGTACCCGGCGCCTCCACCAAAGTATGATTTCTTTTGATCATATTTTGGTGGGGGCGAAATAGGATCGACAAGGGTGTAAAGATCGCTCTTTTACTCGGCATTGTACCACCGTTATCGGGCTAAATGAGTAGTTGCAAATGACAACTATGCGGAAGCACGTCTCGCCGCTTAAGGTGGTGTGAATGCTTCAAATTAAGTCTTAAGCCGTCGCAGGTTTAAGCGGGGTTTGGAGG
>B.elizabethae (JN029774.1)
ACCTATTGGACCCGGGGGCGGTACCCGGCGCCTCCACCAAAATATAAACCACCAAAATTATATTTTGGTGGGGGCGAAATAGGATCGACAAGGGTGTAAAGATCGCTCTTTTACTCGGCATTGTACCACCGTTATCGGGCTAAATGAGTAGTTGCAAATGACAACTATGCGGAAGCACGTCTCGCCGCTTAAGGTGGTGTGAATGTTTCAAACTGACTCTTAAACCGTCGCAGGTTTAAGCGGGGTTGGAAGG
>B.grahamii (JN029795.1)
ACTCATTGGACCCGGGGGCGGTACCCGGCGCCTCCACCAAAATATAAGAGACCAAAGTTATATTTTGGTGGGGGCGAAATAGGATCGACAAGGGCGTAAAGATTGCTCTTTTACTCGGCATAGTACCACCGTTATCGGACTAAATGAGTAGTTGCAAATGACAACTATGCGGAAGCACGTCTCGCTGCTTAATGCAGTGCGAATGTTTCAATTTAAGTCTTAAACCGTCGCAGGTCTAAGCGGGGTTCGGAGG
>B.henselae (CP072897.1)
GCTTATTGGACCCGGGGGCGGTACCCGGCGCCTCCACCAAAATATAATTTGTTTTTTTATATTTTAGTGGGGGCGAAACAGGATCGACAAAAGTGTAAAGATTGCTCTTTTACTCGGTATAGTACCACCGTTATCGGACTAAATGAGTAGTTGCAAATGACAACTATGCGGAAGCACGTCTCGCTGCCTGAGGTGGTGTGAATGCTTCAAACTAAGTCTTAAACCGTCGCAGGTTTAAGCGGGGTTCGAAGG
>B.japonica (JN029784.1)
ACTCGTTGGACCCGGGGGCGGTACCCGGCGCCTCCACCAAAATATAATTTCATCTCTTATATTTTGGTGGGGGCGAAATAGGATCGACAAGAGCGTAAAGATTGCTCTTTTACTCGGCATAGTACCACCGTTATCGGACTAAATGAGTAGTTGCAAATGACAACTATGCGGAAGTACGTCTCGCCGCTTGAGGTGGTGTGAATGCTTCAAATTAAGTCTTAAACCGTCGCAGGTTTAAGCGGGGTTCGAAGG
>B.koehlerae (JN029769.1)
ACTTATTGGACCCGGGGGCAGTACCCGGCGCCTCCACCAAAATATAATTTAGTTTGTTATATTTTGGTGGGGGCGAAATAGGATCGACAAAAGTGTAAAGATTGCTCTTTTACTCGGTATAGTACCACCGTTATCGGACTAAATGAATAGTTGCAAATGACAACTATGCGGAAGCACGTCTCGCCGCGTGAGGTGGTGTGAATGCTTCAAATTAAGCCTTAAACCGTCGCAGGTTTAAGCGGGGTTCGAAGG
>B.kosoyi (CP031843.2)
ATTGGACCCGGGGGCGGTACCCGGCGCCTCCACCAAAATATAAACCACCAAAATTATATTTTGGTGGGGGCGAAATAGGATCGACAAGGGTGTAAAGATCGCTCTTTTACTCGGCATTGTACCACCGTTATCGGGCTAAATGAGTAGTTGCAAATGACAACTATGCGGAAGCACGTCTCGCCGCTTAAGGTGGTGTGAATGTTTCAAAATGACTCTTAAACCGTCGCAGGTTTAAGCGGGGTTGGAAGG
>B.krasnovii (CP093039.1)
ATTGGACCCGGGGGCGGTACCCGGCGCCTCCACCAAAATATAAATAACCAAAATTATATTTTGGTGGGGGCGAAATAGGATCGACAAGGGTGTAAAGATCGCTCTTTTACTCGGCATTGTACCACCGTTATCGGGCTAAATGAGTAGTTGCAAATGACAACTATGCGGAAGCACGTCTCGCCGCCTAAGGTGGTGTGAATGTTTCAAATTGACTCTTAAACCGTCGCAGGTTTAAGCGGGGTTGGAAGG
>B.melophagi (PP098125.1)
ACTCATTGGACCCGGGGGCGGTACCCGGCGCCTCCACCAAAATATAATCAACAAAGTTTATACTTTGGTGGGGGCGAAATAGGATCGACAAGGGTGTAAAGATTGCTCTTTTACTCGGCATTGTACCACCGTCATCGGACTAAATTAGTAGTTGCAAACGACAACTATGCGGAAGTACGTCTCGCTGCTTAAGCAGTGCGAAGGCTTCAAATTAAGCCTTAAACCGTCGCAGGTTTAAGCGGGGTTCGGAGG
>B.phoceensis (MF765679.1)
ACCTATTGGACCCGGGGGCGGTACCCGGCGCCTCCACCAAAGTATAAACAACCAAAATTATATTTTGGTGGGGGCGAAATAGGATCGACAAGGGTGTAAAGATCGCTCTTTTACTCGGTATTGTACCACCGTTATCGGGCTAAATGAGTAGTTGCAAATGACAACTATGCGGAAATACGTCGCGCCGCTTAAGTGGTGTGAATGTTTCAAATTGAGTCTTAAACCGTCGCAGGTTTAAGCGGGGTTCGAAGG
>B.quintana (HG518997.1)
ACTCATTGGACCCGGGGGCGGTACCCGGCGCCTCCACCAAAATATAACAAAAATTATATTTTGGTGGGGGCGAAATAGGATCGACAAGGGTGTAAAGATTGCTCTTTTACTCGGCATAGTACCACCGTCATCGGACTAAATGAGTAGTTGCAAATGACAACTATGCGGAAGCACGTCTCGCTGCTTAATGTAGTGTGAATGTTTCAAACTAAGCCTTAAATCGTCGCAGATTTAAGCGGGGTTCGAAGG
>B.rochalimae (MK780191.1)
ACCAATTGGACCCGGGGGCGGTACCCGGCGCCTCCACCAAAATATAATAAAATAAAGATTATATTTTTATGGGGGCGAAACAGGATCGACAAGGGTGTAAAGATTGCTCTTTTACTCGGCATTGTACCACCGTTATCGGACTAAATGAGTAGTTGCAAATGACAACTATGCGGAAGCACGTCTCATCGCTGCTTAAGCGATGCGAAAGCTTCAAACTAAGTCTTAAACCGTCGCAGGTCTAAGCGGGGTTCGAAGG
>B.schoenbuchensis (FN645509.1)
ACTCATTGGACCCGGGGGCGGTACCCGGCGCCTCCACCAAAATATAATCAACAAGCTTATATTTTGGTGGGGGCGAAATAGGATCGACAAGGGTGTAAAGATTGCTCTTTTACTCGGCATTGTACCACCGTCATCGGACTAAATTAGTAGTTGCAAACGACAACTATGCGGAAGCACGTCTCGCTGCTTAAGCAGTGCGAAGGCTTCAAATTAAGCCTTAAACCGTCGCAGGTTTAAGCGGGGTTCGGAGG
>B.silvatica (JN029782.1)
ACCTATTGGACCCGGGGGCGGTACCCGGCGCCTCCACCAAAGTATAATCTCTATTGATCATATTTTGGTGGGGGCGAAATAGGATCGACAAAGGCGTAAAGATCGCTCTTTTACTCGGCATTGTACCACCGTTATCGGACTAAATGAGTAGTTGCAAATGACAACTATGCGGAAGCACGTCTCGCCGCTTAAGGTGGTGTGAATGTTTCAAATTTAGCCTTAAACCGTCGCAGGTTTAAGCGGGGTTCGGAGG
>B.tamiae (JN029778.1)
ACCTATTGGACCCGGGGGCGGTACCCGGCGCCTCCACCATAAATCAAAAATAATGTTTGCTTTATGATGGGGGCGAAATAGGATCGACAAGGGCGTAAAGATTGATCTTTTACTCGGTATTGTACCACCGTTATCGGGCTAACTTAGTAGTTGCAAATGACAACTATGCGGAAGCTCGTCTCGCTGCTTAATTGCGGCGCGTACGCTTCAAATTGAGTCTTAAGCCGTCGCAGGTTTAAGCGGGGTTCGGAGG
>B.taylorii (JN029781.1)
ACCTATTGGACCCGGGGGCGGTACCCGGCGCCTCCACCAAAGTATAATCTCTATTGATTATACTTTGGTGGGGGCGAAATAGGATCGACAAAGGCGTAAAGATCGCTCTTTTACTCGGCATGGTACCACCGTTATCGGACTAAATGAGTAGTTGCAAATGACAACTATGCGGAAGCACGTCTCGCCGCTTAAAGTGGTGTGAATGCTTCAAATTAAGCCTTAAACCGTCGCAGGTTTAAGCGGGGTTCGAAGG
>B.tribocorum (HG519003.1)
ACCTATTGGACCCGGGGGCGGTACCCGGCGCCTCCACCAAAGTATAAACAACCAAAATTATATTTTGGTGGGGGCGAAATAGGATCGACAAGGGTGTAAAGATCGCTCTTTTACTCGGCATTGTACCACCGTTATCGGGCTAAATGAGTAGTTGCAAATGACAACTATGCGGAAGCACGTCTCGCTGCTTAAGGTAGTGTGAATGTTTCAAATTGACTCTTAAACCGTCGCAGGTTTAAGCGGGGTTGGAAGG
>B.vinsonii-arupensis (JN029783.1)
ACTCGTTGGACCCGGGGGCGGTACCCGGCGCCTCCACCAAAATATAAAAAGAAAATTATATTTTGGTGGGGGCGAAATAGGATCGACAAGAGCGTAAAGATTGCTCTTTTACTCGGCATAGTACCACCGTTATCGGACTAAATGAGTAGTTGCAAATGACAACTATGCGGAAGCACGTCTCGCTGCTTGATGCAGTGCGAATGTTTCAATTTAAGTCTTAAACCGTCGCAGGTTTAAGCGGGGTTCGGAGG
>B.vinsonii-vinsonii (JN029777.1)
ACTCGTTGGACCCGGGGGCGGTACCCGGCGCCTCCACCAAAATATAATGAAAAAATTATATTTTGGTGGGGGCGAAATAGGATCGACAAGAGCGTAAAGATTGCTCTTTTACTCGGCATAGTACCACCGTTATCGGACTAAATGAGTAGTTGCAAATGACAACTATGCGGAAGCACGTCTCGCTGCTTAATGCAGTGCGAATGTTTCAATTTAAGTCTTAAACCGTCGCAGGTTTAAGCGGGGTTCGGAGG
>B.washoensis (JN029786.1)
ACTCATTGGACCCGGGGGCGGTACCCGGCGCCTCCACCAAAATATAATGGATGGAAATTATATTTTGGTGGGGGCGAAATAGGATCGACAAGGGCGTAAAGATTGCTCTTTTACTCGGCATAGTACCACCGTTATCGGACTAAATGAGTAGTTGCAAATGACAACTATGCGGAAGCAAGTCTCGCTGCTTAATGCAGTGCGAATGTTTCAAACTAAGCCTTAAACCGTCGCAGGTTTAAGCGGGGTTCGAAGG
>KF003119.1 Bartonella sp. 1157/3
ACTCATTGGACCCGGGGGCGGTACCCGGCGCCTCCACCAAAATATAATAAATAAAAAGTTATATTTTGGT GGGGGCGAAATAGGATCGACAAGGGCGTAAAGATTGCTCTTTTACTCGGCATAGTACCACCGTTATCGGA CTAAATGAGTAGTTGCAAATGACAACTATGCGGAAGCACGTCTCGCTGCTTGATGCAGTGCGAATGTTTC AAACTAAGCCTTAAACCGTCGCAGGTTTAAGCGGGGTTCGAAGG
>KF003126.1 Bartonella sp. 1160/1
ACTCATTGGACCCGGGGGCGGTACCCGGCGCCTCCACCAAAATATAATAAACAAAAATTATATTTTGGTG GGGGCGAAATAGGATCGACAAGAGCGTAAAGATTGCTCTTTTACTCGGCATAGTACCACCGTTATCGGAC TAAATGAGTAGTTGCAAATGACAACTCTGCGGAAGCACGTCTCGCTGCTTGATGCAGTGCGAATGTTTCA AACTAAGCCTTAAACCGTCGCAGGTTTAAGCGGGGTTCGAAGG
>KF003133.1 Bartonella naantaliensis strain 2574/1
ACTCGTTGGACCCGGGGGCGGTACCCGGCGCCTCCACCAAAATATAACAAACAAAAATTATATTTTAGTG GGGGCGAAATAGGATCGACAAGAGTGTAAAGATTGCTCTTTTACTCGGCATAGTACCACCGTTATCGGAC TAAATCAGTAGTTGCAAATGACAACTATGCGGAAGCACGTCTCGCTGCTTGATGCGGTGCGAATGTTTCA AATTAAGCCTTAAACCATCGCAGGTTTAAGCGGGGTTTGAAGG
>Brucella_abortus (CP098097.1)
ACCCATTGGACCCGGGGGCGGTACCCGGCGCCTCCACCACAGCACAGCTTGCCGATCAGGCTGTGTTGTGGCGGGGGCGAAACAGGATCGACAAGGGTGTAAAGATCGCTCTTTTACTCGGCATGATACCACCGTTATCGGGTCAACAGAGTAGTTGCAAATGACAACAATGCTCAGGGTTATGCTCTCGCTGCCTAATGGCGGTGCGGGAAACCCACTCTAAAGTCCTTAGGGTTAGCCCCTTAAGGCGGGGTTCGGAGG
Campylobacter - rpoB
>C.armoricus (CP053825.1)
AGTGAGGTTACTCATAAGCGTCGTTTGTCAGCTCTTGGTGAAGGTGGCTTAGTAAAAGAAAGAGCGGGTTTTGAAGTGCGTGATGTTCATGCAACACATTATGGAAGAATTTGCCCTGTTGAAACTCCAGAAGGGCAAAATATCGGATTGATTAATACTCTTTCAACATATGCTAAAGTAAATGATTTAGGTTTTGTTGAAGCACCTTATAAAAAAGTTGAAAATGGTAAAGTTAGTAATGAAATTGTATATTTAACTGCTACTCAGGAAGAAGGTTTAGTTATTGCAGCAGCATCAACAAAAATAGATGATAAAGGTAATATTGTAGAAGAATTTGTTGAAGCAAGACAAGATGGAGAAACAATTTTAGCTAGAAGAGAAGAGGTGCATTTGATAGAT…
>C.avium (CP022347.1)
AGTGAGGTTACCCACAAAAGACGTCTTTCAGCACTTGGCGAGGGCGGACTTGTGAAAGAAAGAGCAGGGCTTGAGGTAAGAGATGTGCATTCTACTCACTATGGTAGAATTTGTCCTGTTGAAACCCCTGAAGGTCAAAATATAGGGCTTATAAACACCCTTGCTACTTATTCTAAAGTAAATGATTTAGGCTTTGTTGAGGCTCCTTACAGAAAGGTTGTAAATGCTAAGGTTAGCGATGAAGTCGTTTATCTTACCGCAACTCAAGAGGAAAATTTGGTCATAGCAGCGGCCTCAACTAAGCTAGATAGCAAAGGAAATATAGTAGAGGATTTTGTTGAGGCTAGAAAAGATGGAGAAACCATACTTGCTAAGAAAGACGAGGTACAGCTTATAGAT…
>C.blaseri (CP053841.1)
AGTGAGATTACACATAAAAGAAGACTTTCAGCACTAGGCGAAGGTGGGCTTGTAAAAGAAAGAGCTGGTTTTGAGGTTCGTGACGTTCACCCGACTCACTATGGTAGAATTTGTCCTATAGAAACTCCAGAAGGTCAAAACATTGGGCTTATTAACACAATTGCAACATATGCTAAGGTAAATGAGTTAGGTTTCGTTGAGGCTCCTTATAGAAAAGTAGTTGATGGAAAAATTACAGATGAAGTTATATATTTAACAGCTGCCCAAGAAGAGGGAATTGTTATAGCTCCAGCTTCTGCTGAAGCTGATGAAAATGGATATATTGTAAGAGATTTTTTAGAAGCTAGAAAAAATGGTGAAACAATTCTTGCAAAAAAAGAGGATATTAAACTAATTGAC…
>C.canadensis (EF621886.1)
AGTGAAGTTACACATAAGCGTCGTTTATCGGCTTTAGGAGAAGGTGGTTTAGTTAAAGAAAGAGCTTCTTTTGAGGCAAGAGATGTACATACAACACACTATGGAAGAATTTGCCCAGTTGAAACTCCAGAAGGTCAAAATATTGGTCTTATCAACTCTCTTTCAACTTATGCAAAGGTTAATGATTTAGGTTTTGTTGAAGCGCCTTATAGAAAGGTTGTTGATGGTAAAATTTCAAGCGAAATAGTATATCTTACAGCAACTCAAGAAGAAGGAATTTGTATCGCTCCAGCTTCAACTAAGGTAGATGAAAACGGCAATATTATAGATGATTTATTAGAAGCAAGAATTGATGGAGAAACAATATTAGCAAAAAGAGAAGATATAGGTTTAATTGAC…
>C.coli (CP011777.1)
AGCGAGGTTACTCATAAGCGTCGTTTATCAGCGCTTGGTGAAGGTGGACTTGTAAAAGAAAGAGCAGGTTTTGAAGTACGTGATGTTCACGCGACACATTATGGTAGAATTTGTCCAGTTGAAACACCTGAAGGTCAAAATATTGGTTTGATTAACACTCTTTCTACTTATGCAAAAGTAAATGAACTTGGCTTTGTTGAAGCACCATATAGAAAAGTTGCAAATGGTAAAGTGACTAATGAAGTTGTTTATCTTACAGCGACACAAGAAGAAGGCTTGTTTATCGCACCAGCTTCAACTAAGGTTGATGCTAAAGGCAATATAGTAGAAGAATTTGTTGAGGCTAGACAAGATGGTGAAACTATACTTGCAAGACGCGAAGAAGTGCAATTAATCGAT…
>C.concisus (DQ174223.1)
AGCGAAGTTACTCACAAGCGCCGTCTATCTGCGCTTGGCGAGGGTGGCTTAGTAAAAGAGCGTGCTGGCTTTGAGGTGCGTGACGTTCACCCAACCCACTACGGCAGAATTTGTCCGGTTGAGACTCCAGAAGGTCAAAATATTGGTCTTATCAATACGCTTTCAACCTATGCAAAAGTGAATGATCTTGGCTTTGTTGAAGCTCCTTACAAAAAAGTTATAGATGGCAAAGTGACTGATGAGATAGTTTATTTAACCGCAACTCAAGAAGAGGGCAATGTTATAGCTCCAGCATCAACTAAACTTGATGAAAATGGACACATCGTTGAGGACTTGATTGAGGTTAGAAAAGATGGCGAGATGATGCTTGCCCGTAGAGAAGATGTTACTTTGATCGAC…
>C.corcagiensis (CP063078.1)
AGTGAAGTTACACATAAAAGAAGACTTTCGGCTCTTGGTGAGGGTGGTTTGGTTAAAGAAAGAGCTGGTTTTGAAGTTCGTGACGTTCATCCAACTCACTACGGCAGAATTTGTCCTATTGAAACTCCAGAAGGTCAAAATATAGGTCTTATTAATACCTTAGCAACTTATGCTAAAGTAAATGATTTAGGATTTGTAGAAGCTCCTTATAAAAAGGTAGTTGAAGGTAAAGTTGTTGATGAGGTGGTTTATCTAACAGCCACTCAAGAAGAAGGACTTGTAATTGCAGCAGCTTCAGCTAGACTTAATGAAGATGGAAGTTTTAAAGATGAAATTTTAGAAGCTAGAAAAAATGGTGAAACAATTCTAGTCAAAAAAGATGAAGTAGACCTAATAGAC…
>C.cuniculorum (EU636830.1)
AGCGAGGTGACTCATAAACGTCGTTTGTCTGCACTTGGTGAAGGAGGATTAGTCAAGGAAAGAGCAGGGTTTGAAGTAAGAGATGTCCATGCAACTCATTATGGAAGAATTTGTCCGGTTGAAACGCCAGAAGGGCAAAATATAGGTTTGATTAATACTCTTTCAACTTATGCAAAAGTCAATGATTTAGGCTTTGTTGAAGCACCTTATAAAAAAGTGATTAATGGTAAAATAAGCAATGAAGTGGTGTATTTGACCGCTACGCAAGAAGAGGGACTTTTCATAGCTCCAGCTTCAACAAAAATTGATGCTAAAGGCAATATAATAGAAGAATTTGTCGAAGCAAGACAAGATGGCGAAACGATGCTGGTTAAAAGAGAAGAAGTGCAATTAATCGAT…
>C.curvus (DQ174222.1)
AGCGAGGTCACACATAAACGTCGTTTGTCAGCTCTTGGAGAGGGCGGCTTGGTAAAAGAGCGTGCGGGCTTTGAGGTGCGTGACGTTCACCCGACTCACTACGGTAGAATTTGCCCTGTCGAGACACCGGAAGGTCAAAACATCGGCCTTATAAACACACTTTCTACATACGCGAAGGTAAATGACCTTGGTTTCGTCGAAGCTCCTTATAAAAAAGTCGTCGATGGCAAAGTGATCGACGAGATCGTTTATCTGACGTCTACTCAAGAGGAGGGCAACGTTATCGCTCCAGCCTCTACCAAGCTTGATGAAAACGGCTACATCGTAGAGGATCTCATCGAGGTCAGACGCGAGGGCGAGATGATGCTTGCGCGCCGAGAGGATGTCACTTTGATAGAT…
>C.fetus-fetus (CP076388.1)
AAGTGCACGGTTTGCATCATCATGCTCTAAAAACGGTATCAAAGAAGCGGCAACACCCATAACCATACCACTACAAAGATCTATCAATGTTACGTCTTCTCTTTTTGCAAGAAGCATTTCTCCATCTCGCCTTACTTCTATAAGATCTTCTTTTATAATATCGTTTGCATCTAATACAGTTGAAGCTGGAGCTATAATATGACCCTCTTCTTGAGTAGCTGTTAAATAAACAATCTCATTTGTGACTTTACCGTCTATTACTCTTCTATAAGGTGATTCAACAAATCCTAGATCATTTACTTTTGCATATGTAGAAAGAGTGTTGATAAGACCGATATTTTGACCTTCTGGAGTCTCAACAGGGCAAATTCTACCATAATGAGTCGGATGCACGTCACG…
>C.geochelonis (CP053844.1)
AGCGAAGTTACTCATAAGCGTCGTTTATCAGCACTTGGCGAGGGTGGTTTGGTTAAAGAACGAGCGGGCTTTGAAGTGCGAGATGTTCACCCAACTCACTATGGTAGAATTTGTCCAATCGAGACTCCAGAAGGTCAAAACATCGGTCTAATTAATACTCTTGCAACCTATGCAAAGGTAAATGATCTTGGCTTTGTTGAAGCTCCTTATAAGAAAATCATCGATGGCAAAGTAAGCGATGAAGTCATCTATCTAACAGCGACTCAAGAAGAGGGACTTGTTATAGCTCCTGCTTCAGCAAACATCGATGCTAGCGGACATTTAGTTGATGACTTTTTAGAAGCTAGAAAAGATGGCGAAACAATTCTTGCTAAACGAGAAGATGTAACGCTAATCGAC…
>C.gracilis (DQ174225.1)
AGCGAGGTTACGCATAAGCGTCGTCTATCTGCGCTGGGCGAGGGCGGTTTAGTTAAAGAGCGCGCCGGCTTTGAGGTGCGCGATGTCCATCCTACGCACTACGGTAGAATTTGCCCTATCGAGACGCCGGAGGGCCAAAATATCGGTCTGATCAACACTCTGGCGACCTATGCGAAAGTAAATGATCTGGGCTTCGTCGAGGCTCCCTATAAAAAAGTCGTAAACGGCAAGGTCACCGACGAGATCGTCTATCTTACCGCTACGCAGGAAGAGGGACTCGTAATCGCTCCAGCATCCGCTAAATTGGACGAAGAGGGCAATATCGTAGAAGAGCTTTTGGAGGTTAGAAAAGACGGCGAAAATATCATGGCTAGGCGCGAGGATATTTCGCTGATTGAT…
>C.helveticus (DQ174218.1)
AGCGAAGTTACACACAAACGCCGTTTGTCCGCACTTGGTGAGGGTGGCTTAGTAAAAGAAAGAGCTGGTTTTGAGGTGCGTGATGTGCATGCAACTCATTATGGTAGAATTTGCCCTGTTGAAACTCCAGAAGGGCAGAATATAGGACTTATCAACACTCTTTCAACTTATGCAAAAGTGAATGAGCTAGGCTTTGTTGAAGCACCTTATAAAAAAGTCGTTAATGGCAAGGTTAGCGATGAAGTGGTTTATCTTACTGCCACTCAAGAAGAGGGTCTATTTATTGCTCCAGCTTCGACAAAAATCGATGCAAAAGGAAATATTGTCGAGGAATTTGTGGAGGCAAGACAAGATGGTGAAACCATCCTTGCAAGAAGAGAAGAGGTTCAATTAATCGAC…
>C.hepaticus (CP166688.1)
AGTGAAGTTACTCATAAACGCCGTTTATCAGCACTTGGAGAAGGTGGTTTAGTTAAAGAAAGAGCTGGTTTTGAAGTGCGTGATGTTCATGCAACACATTATGGTAGAATTTGTCCAGTTGAAACTCCAGAGGGACAAAATATTGGTTTGATTAATACACTTTCAACTTATGCAAAGGTGAATGAATTAGGTTTTGTAGAAGCTCCTTATAGAAAGGTTGAAAATGGTAAAGTTACAAATGAAGTTGTGTATCTTACCGCAACACAAGAAGAGGGTTTATTTATCGCTCCAGCTTCAACTAAAATCGATGCTAAAGGCTATATAGTAGAAGAATTTGTTGAAGCAAGACAAGATGGCGAAACTATACTTGCAAGACGTGAAGAAGTACAATTAATCGAT…
>C.hominis (CP000776.1)
AGTGAAATTACTCACAAACGTCGTCTTTCGGCACTTGGTGAAGGTGGACTTGTAAAAGAGCGTGCAGGTTTTGAAGTGCGTGACGTTCATCCTACTCATTATGGCAGAATTTGCCCTATTGAGACACCGGAAGGTCAAAATATCGGTTTGATAAATACTTTGTCTACTTATGCAAAAGTAAATAATTTAGGTTTTATTGAGGCTCCTTATAAAAAAGTAGTGGATGGAAGAGTCACCGATGAAGTAGTCTATCTTACAGCTACACAAGAAGAAGGACGCGTTATAGCGTCAGCTTCCGCTAAACTTGATGAAAACGGTCGTATTGTAGAAGATTTGCTTGAAGCCAGAAAAAACGGCGAAACAATTATGACAAAAAGAGAAGATATTACATTAATAGAT…
>C.hyointestinalis (CP053827.1)
AGCGAAGTTACTCATAAACGTCGTTTATCTGCACTTGGTGAGGGTGGTTTGGTAAAAGAAAGAGCTGGATTTGAAGTACGTGACGTTCACCCGACTCACTACGGTAGAATTTGTCCTGTTGAAACCCCAGAAGGTCAAAATATCGGTCTTATAAATACTCTTTCTACATATGCTAAGGTAAATGATCTAGGATTTGTGGAAGCACCATATAGAAAAGTAGAAAACGGTAAAGTCACAAATGAGATCGTATACCTAACAGCTACTCAAGAAGAAGGACACATCATAGCTCCTGCTTCAACTATCTTAGATGAAAACGATATGATCAAAGAAGATCTTATCGAGGTAAGACAAGATGGAGAAATGCTACTTGCAAAAAGAGAAGACGTTACTTTAATCGAT…
>C.iguaniorum (CP009043.1)
AGTGAAGTTACTCACAAACGTCGTCTTTCTGCTCTTGGTGAAGGTGGCTTGGTAAAAGAAAGAGCTGGATTTGAGGTTCGTGACGTTCACCCAACTCACTATGGTAGAATTTGTCCAGTTGAGACTCCAGAAGGTCAAAACATCGGTCTTATTAACACTCTTTCGACTTATGCGAAAGTTAATGATCTTGGTTTTGTTGAATCGCCATATAGAAAGGTTGTTGAAGGCAAGGTAACAAGCGAGATTGTTTATCTAACAGCAACTCAAGAAGAGGGTCATATCATAGCTCCTGCTTCTACTTTACTTGATGAAAACGATGTTATCAAAGAGGATTTGATAGAGGTAAGACAAGATGGAGAAATGCTTCTTGCTAAACGTGAAGACGTAACCTTGATTGAC…
>C.insulaenigrae (CP007770.1)
AGCGAAGTGACTCATAAGCGTCGTTTATCAGCATTGGGAGAAGGTGGTTTAGTAAAAGAAAGAGCTGGTTTTGAAGTGCGTGATGTTCATGCAACTCATTATGGAAGAATTTGTCCGGTTGAAACTCCTGAAGGCCAAAATATTGGTTTGATTAACACCTTATCAACATACGCAAAGGTTAATGATTTAGGTTTTGTTGAAGCTCCTTATAAACAAGTAGAAAATGGTAAAATTAGTAATGAAATTGTTTATTTAACTGCAACACAAGAAGAGGGGCTTATTATTGCTGCAGCATCTACAAAAATTGATGAAAAAGGCAATATTTTAGAAGAATTTGTTGAAGCTAGGCAAGATGGAGAAACTATTTTAGCTAGAAGAGAAGAGGTTCAATTAATTGAT…
>C.jejuni (CP022076.1)
AGTGAGGTTACTCATAAGCGTCGTTTGTCAGCGCTTGGTGAAGGTGGGCTTGTAAAAGAAAGAGCAGGTTTTGAAGTGCGTGATGTTCACGCGACGCATTATGGTAGAATTTGTCCAGTTGAAACACCTGAAGGTCAAAATATTGGTTTGATTAATACTCTTTCTACCTATGCAAAAGTAAATGAACTTGGTTTTGTTGAAGCACCATACAGAAAAGTTGTAAATGGTAAAGTGACTAATGAAGTCGTTTATCTTACAGCGACACAAGAAGAAGGCTTGTTTATCGCACCAGCTTCAACTAAGGTTGATGCTAAAGGCAATATAGTAGAAGAATTTGTTGAGGCTAGACAAGATGGTGAAACTATACTTGCAAGACGCGAAGAAGTGCAACTAATTGAC…
>C.lanienae (LR698976.1)
AGTGAGATTACACATAAGCGTAGATTATCAGCACTTGGCGAGGGTGGATTGGTAAAAGAGAGAGCCGGATTTGAAGTTCGTGATGTCCATCCAACTCACTATGGTAGAATTTGTCCAGTTGAGACCCCAGAGGGTCAAAATATCGGTCTTATTAACACTCTTTCTACATATGCTAAAGTCAATGATCTAGGCTTTGTTGAATCGCCATATCGCAAGGTAGAAAATAGCAAGGTAACAAATGAAATTGTCTATCTCACAGCTACGCAAGAAGAGGGTCACATTATAGCTCCTGCATCTACGATTTTGGATGAAAATGGTATGATAGTTGAGGATTTAATAGAGGTTAGGCAAGATGGTGAGATGATACTTGCTAAAAGAGATGATGTAACCTTAATAGAC…
>C._lari (CP053830.1)
AGTGAAGTGACTCATAAGCGTCGTTTATCAGCACTTGGTGAAGGTGGTTTGGTTAAGGAAAGAGCTGGGTTTGAAGTGCGTGATGTTCATGCAACTCATTATGGAAGAATTTGTCCTGTTGAAACTCCAGAAGGTCAAAACATCGGGTTAATTAATACGCTTTCAACTTATGCTAAAGTAAATGATCTGGGTTTTGTTGAAGCACCTTATAAGAAAGTAGAAAATGGAAAAGTAAGTAACGAAATTGTTTACTTGACTGCTACTCAAGAAGAGGGTCTGGTGATTGCTGCAGCTTCAACTAAAATCGATGAAAAAGGTAGTATTGTTGAGGAATTTGTTGAAGCAAGACAGGATGGTGAGACTATACTAGCAAGAAGAGAAGAAGTGCATTTGATTGAC…
>C.mucosalis (DQ174230.1)
AGTGAGGTTACTCACAAACGCCGTCTTTCGGCTCTTGGTGAGGGTGGTTTGGTTAAAGAGCGCGCTGGTTTTGAGGTGCGTGACGTTCACCCTACACACTATGGACGAATTTGCCCTATCGAAACGCCAGAAGGTCAAAATATCGGTCTAATCAACACACTTTCAACTTATGCAAAAGTAAATGAACTTGGCTTTGTTGAGGCTCCTTATAAAAAGGTTGTAGACGGTAAAGTTACAGATGAAATAGTTTATTTAACTGCAACTCAAGAGGAGGGTAATGTTATAGCTCCAGCTTCAACAAAGCTTGATGATAAGGGCTATATCGTTGAGGACTTGCTAGAGGTTAGACGTGAGGGCGAAATGATGCTCGCACGCCGTGAAGATGTTACATTAATCGAC…
>C.novaezeelandiae (CP076657.1)
AGTGAAATTACTCACAAGCGTCGTTTATCAGCTTTAGGTGAAGGTGGATTAGTTAAGGAAAGAGCTGGATTTGAAGTGCGTGATGTTCATGCTACTCATTATGGTAGGATTTGTCCTGTTGAAACTCCAGAAGGTCAAAATATAGGTCTTATTAATACACTTTCAACTTATGCTAAAGTGAACCAATTGGGTTTTGTAGAGGCTCCTTATAAAAAAGTTGTTAACGGAAAAGTAACAGATGAAATTGTGTATTTAACTGCTACTCAAGAAGAAGGAATGTTTATAGCTCCTGCTTCAACTAAAATTGATTCAAATGGTAATATTATCGAAGAATTTGTAGAAGCAAGACAAGATGGTGAAACTATACTTGCAAGACGTGAAGAAGTTCAACTCATAGAT…
>C.ornithocola (KX468002.1)
AGTGAAGTTACCCATAAACGTCGTTTATCTGCACTTGGTGAAGGTGGTTTGGTAAAAGAAAGAGCAGGTTTTGAAGTACGTGATGTTCACGCAACACATTATGGAAGAATTTGTCCTGTTGAGACTCCAGAAGGCCAGAATATTGGTTTGATTAATACACTTTCAACTTATGCAAAAGTAAATGATTTGGGTTTTGTTGAAGCACCTTATAAAAAAGTTGAGAATGGAAAAGTAAGCAATGAAATCATTTATTTAACTGCAACTCAAGAAGAAGGTTTGGTAATTGCAGCGGCTTCGACTAAAATTGATGAAAAAGGCAATATTGTTGAAGAGTTTGTAGAAGCACGACAAGATGGAGAAACTATCTTAGCAAGAAGAGAAGAAGTGCATTTAATAGAT…
>C.peloridis (CP063079.1)
AGTGAAGTTACACATAAACGCCGTTTATCAGCTCTTGGAGAAGGTGGCTTAGTTAAGGAAAGAGCAGGTTTTGAAGTGCGTGATGTTCATGCAACTCATTATGGTAGAATTTGTCCTGTTGAAACTCCAGAAGGACAAAATATTGGTTTGATTAATACTTTATCAACTTACGCTAAAGTAAATGATTTAGGTTTTGTCGAAGCACCTTATAAAAAAGTTGAAAATGGAAAAGTAAGCAGCGAGATTATTTATTTAACTGCAACCCAAGAAGAAGGTTTAATTATTGCTGCTGCATCAACGAAAATTGATGATAAAGGTAATATTGTTGAAGAATTTGTAGAAGCAAGACAAGATGGTGAAACTATTTTAGCTAGAAGAGAAGAAGTGCAATTAATCGAT…
>C.pinnipediorum (CP012546.1)
AGCGAAGTAACACACAAAAGAAGATTGTCTGCACTTGGTGAAGGTGGTTTGGTTAAAGAGCGTGCTGGATTTGAGGTGCGTGACGTTCATCCTACACACTATGGAAGAATTTGTCCTGTTGAGACCCCAGAAGGTCAAAACATAGGTCTTATAAACACACTTTCTACTTATGCTAAGGTTAATGATCTTGGTTTTGTTGAAGCACCTTATAAAAAAGTTGTTGATGGCAAAGTGATTGATGAGATAGTTTACTTAACTGCTACACAAGAAGAAAATAATGTAATTGCTCCGGCATCAACGGCTCTTGATGAAAATGGATATATTATAGAGGATTTACTTGAAGTTAGACGAGATGGTGAGATGATGCTTGCTCGTCGCGAAGAGGTTACTCTTATAGAC…
>C.rectus (DQ174228.1)
AGCGAGGTTACGCATAAGCGCAGACTTTCCGCGCTCGGCGAGGGCGGTCTTGTTAAAGATAGAGCCGGCTTTGAGGTGCGCGACGTTCACCCGACTCACTACGGCAGAATTTGTCCGGTAGAGACTCCGGAGGGTCAAAACATCGGCCTTATCAACACTCTTTCTACTTACGCAAAGGTAAATAATCTCGGCTTCGTCGAAGCTCCGTATAAAAAAGTCATAGACGGCAAGGTAACCGACGAGATCGTCTATCTAACGGCGACTCAAGAGGAAAATTTAGTCATCGCTCCGGCCTCTACGGTGCTTGACGAAAGCGGCTATATCGTAGAGGATTTGATCGAGGCTAGACAAGACGGCGAGATGATACTGGCTAAACGCGAGGACGTCAAGCTCATCGAC…
>C.showae (CP012544.1)
AGCGAAGTTACGCATAAGCGCAGACTTTCGGCGCTGGGCGAGGGCGGTCTCGTAAAAGATAGAGCCGGCTTTGAGGTGCGCGACGTTCATCCGACTCACTACGGTAGAATTTGCCCGGTAGAGACCCCGGAAGGTCAAAACATCGGCCTTATCAACACGCTTTCTACTTACGCGAAGGTAAATAATCTCGGCTTCGTCGAAGCCCCGTATAAAAAAGTCGTAGACGGCAAAGTAACTGACGAGATCGTTTATCTAACGGCAACTCAAGAGGAAAATTTGGTTATCGCTCCGGCCTCTACTGCGCTTGATGAAAGCGGCTATATAGTAGAGGACTTGATCGAGGCTAGACAAGACGGCGAGATGATACTGGCTAAACGCGAGGATGTTAAGCTTATCGAC…
>C.sputorum (CP043427.1)
AGTGAAGTTACACACAAAAGAAGACTTTCTGCACTTGGCGAGGGCGGTTTAGTAAAAGAAAGAGCCGGATTTGAAGTTAGAGATGTTCATCCAACTCATTATGGAAGAATTTGTCCTATCGAAACTCCAGAAGGTCAAAATATCGGTCTTATAAATACACTTTCTACTTATGCAAAAGTAAATGACCTTGGTTTTGTTGAAGCACCTTATAGAAAAGTTGTAGATGGAAAAGTCACTAATGATATAGTTTATCTTACTGCAACTCAAGAAGAAGGACTTGTTATAGCTCCTGCATCAGCAAAACTTGATGATAAAGGAAATATTTTAGATGAAATTTTGGAAGTTAGAAAAGATGGAGAGACTATTCTTGCTAAAAGAGAAGAAGTAAGTTTAATAGAC…
>C.subantarcticus (KX901855.1)
AGTGAAGTGACTCATAAGCGTCGTTTATCTGCACTTGGTGAAGGTGGTTTAGTAAAAGAAAGAGCAGGTTTTGAAGTGCGTGATGTACACGCAACACATTATGGAAGAATTTGTCCTGTTGAAACTCCAGAAGGTCAAAATATTGGTTTGATTAATACGCTTTCAACTTATGCTAAAGTAAATGATTTGGGTTTTGTTGAAGCACCTTATAAGAAAGTAGAAAATGGTAAAGTAAGCAATGAAATCGTTTATTTAACTGCTACTCAAGAAGAAGGTTTAGTGATTGCAGCAGCTTCAACTAAAATCGATGACAAAGGTAATATTATTGAAGAATTTGTTGAAGCTAGACAAGATGGTGAAACAATCTTAGCAAGAAGAGAAGAAGTGCATTTAATTGAC…
>C.upsaliensis (LR134372.1)
AGTGAGGTAACTCACAAACGCCGTTTATCTGCATTAGGCGAGGGTGGTTTAGTGAAAGAAAGGGCAGGTTTTGAGGTGCGTGATGTGCATGCGACTCATTATGGCAGAATTTGTCCTGTTGAAACTCCAGAAGGTCAAAATATCGGTCTTATTAATACCCTTTCTACCTATGCTAAGGTTAATGAGCTTGGCTTTGTCGAAGCACCTTATAGAAAGGTGGAAAATGGTAAAGTGAGTGATGAGGTCGTTTATCTTACTGCTACTCAAGAAGAGGGGCTTTTCATCGCTCCAGCTTCGACAAAAATCGATGCTAAGGGTAATATTATCGAGGAATTTGTAGAGGCAAGGCAAGATGGCGAAACGATTCTTGCAAGAAGAGAGGAAGTCCAACTCATCGAC…
>C.ureolyticus (CP053832.1)
AGTGAAGTAACCCATAAAAGAAGACTTTCAGCTCTTGGACAGGGTGGTCTTGTAAAAGAAAGAGCAGGATTTGAGGTAAGAGATGTTCACCCAACTCATTATGGTAGAATTTGTCCTATTGAGACACCTGAGGGACAAAATATTGGTCTTATAAACACACTTGCTACTTATGCAAAAGTAAATGACTTAGGTTTTGTTGAAGCACCTTATAGAAAAGTAGTAAACTCAAAAGTAACTGATGATATAGTTTATTTAACAGCTACACAAGAAGAAGGAATTGTAATAGCGCCTGCCTCAGCTAGAGTTGATGAGGATGGAAATTTACTTGATGAGTTTTTAGAAGCTAGAAAAGATGGTGAAAACATATTAGCCAGAAAAGAAGAAGTAGGTTTAATTGAC…
>C.volucris (CP037746.1)
AGTGAAGTAACTCATAAACGCCGTTTATCAGCACTTGGAGAAGGAGGTTTGGTAAAAGAAAGAGCTGGATTTGAAGTGCGTGATGTCCATGCAACTCATTATGGTAGAATTTGTCCAGTTGAAACTCCAGAAGGTCAAAATATTGGTTTGATTAATACTTTATCAACTTATGCTAAGGTAAATGATTTGGGTTTTGTTGAGGCACCTTATAGAAAAGTTGAAAATGGAAAAGTTAGCAATGAAATTATTTATCTTACGGCTACTCAAGAAGAAGGGTTGATTATAGCCGCAGCTTCTACAAAGATAGACAATAAAGGAAATATCGTAGAAGAATTTGTAGAAGCTAGACAAGATGGCGAAACAATTTTGGCTAGAAAAGAAGAAGTGCAATTAATCGAT…
>C.vulpis (CP041617.1)
AGTGAGGTTACTCACAAACGCCGTTTATCTGCACTTGGAGAGGGTGGTTTGGTAAAAGAAAGGGCAGGTTTTGAGGTGCGTGATGTGCATGCAACTCATTATGGTAGAATTTGTCCTGTTGAAACTCCAGAAGGTCAAAATATCGGTCTTATCAATACCCTTTCTACCTATGCTAAGGTTAATGAACTTGGTTTTGTTGAAGCTCCTTATAGAAAAGTGGAAAACGGCAAGGTGAGCGATGAGGTTATTTATCTTACTGCCACTCAAGAAGAGGGACTTTTCATTGCTCCAGCCTCGACAAAAATCGATGCTAAGGGTTATATCATCGAAGAATTTGTGGAAGCTAGACAGGACGGCGAAACTATCCTTGCAAGAAGAGAGGAAGTCCAACTCATCGAC…
>Ligilactobacillus_murinus (MF684786.1)
CAAAGCACGGTTAGAGTCATCGTTTTCCAAGAAAGGAATACATGCTGTAGCGACCGCAACAACTTGTTTTGGTGACACGTCCATGTAGTCGACTTTATCAACGGAAATTTCGATGTTTTCATCTTTATGACGCGCCATAACAACATTATCAACGAATGAACCATCATCGTTTAATGGTGAGTTAGCTTGAGCTACGACATAGTTATCTTCTTCATCAGCTGTCAAGTAGTCGATCTTATCAGTAACTTTATGTGTATCCCAAGAAACACGACGATATGGTGTTTCCACGAAACCATATTTGTTAACACGAGCATAAGTGGACAAACTGTTGATCAAACCGATGTTAGGACCTTCAGGCGTTTCGATCGGACACATACGGCTATAGTGCGTATAGTGAAC…
>Ligilactobacillus_salivarius (CP084925.1)
GGTGAATTGTCTCATAAGCGTCGTTTCTCTGCTTTGGGACCTGGTGGTTTGACTCGTGATCGTGCTGGATACGAAGTTCGTGACGTTCACTATACACACTATGGTCGTATGTGTCCTATCGAAACTCCTGAAGGTCCTAACATCGGTTTGATCAACAGTTTATCTTCTTATGCTCGTATTAATAAGTATGGTTTTGTTGAAACACCATATCGTCGTGTATCTTGGGAAACACATAAAGTTACAGACAAAATTGACTACTTAACAGCCGATGAAGAAGATAATTACGTTATCGCACAAGCTAACTCACCATTAAATGATGATGGTTCCTTTGTTGATGATGTAGTTATGGCTCGTAAGAAAGATGATGACGTTGAAATTTCAACTGAAAAAGTTGACTAC…
>Brucella_abortus (CP098097.1)
TCGGAAATCACCCACAAGCGCCGCCTGTCGGCTCTTGGACCGGGCGGTTTGACCCGCGAGCGTGCTGGCTTTGAAGTCCGCGACGTGCATCCGACCCATTATGGCCGTATCTGCCCGATTGAAACGCCGGAAGGCCCGAATATCGGTCTGATCAACTCGCTTGCAACCTTTGCCCGCGTCAACAAATATGGCTTCATCGAAAGCCCGTATCGCAAGGTTGTCGATGGCAAGGTGACGAATGATGTCGTTTACCTGTCGGCGATGGAAGAAGCCAAGCACTCGGTCGCCCAGGCGAATGTGGAGCTTGACGAGCAGGGCGGTTTCGTTGACGAGTTCGTCATCTGCCGTCATGCCGGCGAGGTGATGATGGCGCCGCGTGAAAACGTGGACCTGATGGAC…

## Sheet: 51_multihost_pASVs
51 - Pathogen amplicon sequence variants (pASVs) detected in more than one host taxa - no subsampling.
Feature	present in number of samples	number of reads	Kingdom	Phylum	Class	Order	Family	Genus	Species	Group
ASV000002	1	1	k__Bacteria	p__Firmicutes	c__Bacilli	o__Mycoplasmatales	f__Mycoplasmataceae	g__Mycoplasma	s__Malacoplasma muris	Black bird
ASV000002	67	71241	k__Bacteria	p__Firmicutes	c__Bacilli	o__Mycoplasmatales	f__Mycoplasmataceae	g__Mycoplasma	s__Malacoplasma muris	Nathusius bat
ASV000003	26	36094	k__Bacteria	p__Campylobacterota	c__Campylobacteria	o__Campylobacterales	f__Campylobacteraceae	g__Campylobacter	s__Campylobacter jejuni subsp. jejuni LMG 23211	Black bird
ASV000003	1	1	k__Bacteria	p__Campylobacterota	c__Campylobacteria	o__Campylobacterales	f__Campylobacteraceae	g__Campylobacter	s__Campylobacter jejuni subsp. jejuni LMG 23211	Nathusius bat
ASV000004	4	6	k__Bacteria	p__Campylobacterota	c__Campylobacteria	o__Campylobacterales	f__Helicobacteraceae	g__Helicobacter	s__Helicobacter sp. MIT 02-6899	Mallard
ASV000004	34	32363	k__Bacteria	p__Campylobacterota	c__Campylobacteria	o__Campylobacterales	f__Helicobacteraceae	g__Helicobacter	s__Helicobacter sp. MIT 02-6899	Wood pigeon
ASV000006	4	6	k__Bacteria	p__Campylobacterota	c__Campylobacteria	o__Campylobacterales	f__Helicobacteraceae	g__Helicobacter	s__Helicobacter cf. pullorum	Mallard
ASV000006	30	23102	k__Bacteria	p__Campylobacterota	c__Campylobacteria	o__Campylobacterales	f__Helicobacteraceae	g__Helicobacter	s__Helicobacter cf. pullorum	Wood pigeon
ASV000007	22	21881	k__Bacteria	p__Proteobacteria	c__Gammaproteobacteria	o__Enterobacterales	f__Enterobacteriaceae	g__Escherichia-Shigella	s__Escherichia marmotae	Black bird
ASV000007	2	55	k__Bacteria	p__Proteobacteria	c__Gammaproteobacteria	o__Enterobacterales	f__Enterobacteriaceae	g__Escherichia-Shigella	s__Escherichia marmotae	Mallard
ASV000007	4	800	k__Bacteria	p__Proteobacteria	c__Gammaproteobacteria	o__Enterobacterales	f__Enterobacteriaceae	g__Escherichia-Shigella	s__Escherichia marmotae	Wood pigeon
ASV000014	40	15051	k__Bacteria	p__Firmicutes	c__Bacilli	o__Lactobacillales	f__Streptococcaceae	g__Streptococcus	s__Streptococcus alactolyticus	Mallard
ASV000014	1	3	k__Bacteria	p__Firmicutes	c__Bacilli	o__Lactobacillales	f__Streptococcaceae	g__Streptococcus	s__Streptococcus alactolyticus	Wood pigeon
ASV000016	1	44	k__Bacteria	p__Proteobacteria	c__Gammaproteobacteria	o__Enterobacterales	f__Enterobacteriaceae	g__Escherichia-Shigella	s__Escherichia coli	Black bird
ASV000016	5	15	k__Bacteria	p__Proteobacteria	c__Gammaproteobacteria	o__Enterobacterales	f__Enterobacteriaceae	g__Escherichia-Shigella	s__Escherichia coli	Mallard
ASV000016	15	14866	k__Bacteria	p__Proteobacteria	c__Gammaproteobacteria	o__Enterobacterales	f__Enterobacteriaceae	g__Escherichia-Shigella	s__Escherichia coli	Wood pigeon
ASV000017	11	14542	k__Bacteria	p__Proteobacteria	c__Gammaproteobacteria	o__Enterobacterales	f__Enterobacteriaceae	g__Escherichia-Shigella	s__Escherichia marmotae	Black bird
ASV000017	1	1	k__Bacteria	p__Proteobacteria	c__Gammaproteobacteria	o__Enterobacterales	f__Enterobacteriaceae	g__Escherichia-Shigella	s__Escherichia marmotae	Mallard
ASV000017	1	2	k__Bacteria	p__Proteobacteria	c__Gammaproteobacteria	o__Enterobacterales	f__Enterobacteriaceae	g__Escherichia-Shigella	s__Escherichia marmotae	Nathusius bat
ASV000017	1	76	k__Bacteria	p__Proteobacteria	c__Gammaproteobacteria	o__Enterobacterales	f__Enterobacteriaceae	g__Escherichia-Shigella	s__Escherichia marmotae	Wood pigeon
ASV000022	1	1	k__Bacteria	p__Proteobacteria	c__Gammaproteobacteria	o__Enterobacterales	f__Yersiniaceae	g__Serratia	s__Rahnella sp. 'CDC 21234'	Mallard
ASV000022	22	11317	k__Bacteria	p__Proteobacteria	c__Gammaproteobacteria	o__Enterobacterales	f__Yersiniaceae	g__Serratia	s__Rahnella sp. 'CDC 21234'	Nathusius bat
ASV000024	73	10770	k__Bacteria	p__Campylobacterota	c__Campylobacteria	o__Campylobacterales	f__Campylobacteraceae	g__Campylobacter	s__Campylobacter canadensis	Mallard
ASV000024	1	3	k__Bacteria	p__Campylobacterota	c__Campylobacteria	o__Campylobacterales	f__Campylobacteraceae	g__Campylobacter	s__Campylobacter canadensis	Wood pigeon
ASV000046	1	2	k__Bacteria	p__Campylobacterota	c__Campylobacteria	o__Campylobacterales	f__Helicobacteraceae	g__Helicobacter	s__Helicobacter sp. TUL	Mallard
ASV000046	7	7293	k__Bacteria	p__Campylobacterota	c__Campylobacteria	o__Campylobacterales	f__Helicobacteraceae	g__Helicobacter	s__Helicobacter sp. TUL	Wood pigeon
ASV000049	2	2	k__Bacteria	p__Firmicutes	c__Bacilli	o__Lactobacillales	f__Enterococcaceae	g__Enterococcus	s__Enterococcus columbae DSM 7374 = ATCC 51263	Mallard
ASV000049	5	7017	k__Bacteria	p__Firmicutes	c__Bacilli	o__Lactobacillales	f__Enterococcaceae	g__Enterococcus	s__Enterococcus columbae DSM 7374 = ATCC 51263	Wood pigeon
ASV000052	5	1855	k__Bacteria	p__Proteobacteria	c__Gammaproteobacteria	o__Enterobacterales	f__Enterobacteriaceae	g__Escherichia-Shigella	s__Escherichia coli	Black bird
ASV000052	1	1	k__Bacteria	p__Proteobacteria	c__Gammaproteobacteria	o__Enterobacterales	f__Enterobacteriaceae	g__Escherichia-Shigella	s__Escherichia coli	Mallard
ASV000052	12	4806	k__Bacteria	p__Proteobacteria	c__Gammaproteobacteria	o__Enterobacterales	f__Enterobacteriaceae	g__Escherichia-Shigella	s__Escherichia coli	Wood pigeon
ASV000053	3	172	k__Bacteria	p__Proteobacteria	c__Gammaproteobacteria	o__Enterobacterales	f__Enterobacteriaceae	g__Escherichia-Shigella	s__Escherichia coli	Black bird
ASV000053	2	4	k__Bacteria	p__Proteobacteria	c__Gammaproteobacteria	o__Enterobacterales	f__Enterobacteriaceae	g__Escherichia-Shigella	s__Escherichia coli	Mallard
ASV000053	1	1	k__Bacteria	p__Proteobacteria	c__Gammaproteobacteria	o__Enterobacterales	f__Enterobacteriaceae	g__Escherichia-Shigella	s__Escherichia coli	Nathusius bat
ASV000053	19	6320	k__Bacteria	p__Proteobacteria	c__Gammaproteobacteria	o__Enterobacterales	f__Enterobacteriaceae	g__Escherichia-Shigella	s__Escherichia coli	Wood pigeon
ASV000057	1	2	k__Bacteria	p__Firmicutes	c__Bacilli	o__Mycoplasmatales	f__Mycoplasmataceae	g__Ureaplasma	s__	Mallard
ASV000057	8	6091	k__Bacteria	p__Firmicutes	c__Bacilli	o__Mycoplasmatales	f__Mycoplasmataceae	g__Ureaplasma	s__	Wood pigeon
ASV000067	1	171	k__Bacteria	p__Proteobacteria	c__Gammaproteobacteria	o__Enterobacterales	f__Enterobacteriaceae	g__Escherichia-Shigella	s__Escherichia coli S88	Black bird
ASV000067	10	34	k__Bacteria	p__Proteobacteria	c__Gammaproteobacteria	o__Enterobacterales	f__Enterobacteriaceae	g__Escherichia-Shigella	s__Escherichia coli S88	Mallard
ASV000067	10	5113	k__Bacteria	p__Proteobacteria	c__Gammaproteobacteria	o__Enterobacterales	f__Enterobacteriaceae	g__Escherichia-Shigella	s__Escherichia coli S88	Wood pigeon
ASV000069	2	2	k__Bacteria	p__Firmicutes	c__Bacilli	o__Lactobacillales	f__Enterococcaceae	g__Enterococcus	s__Enterococcus hirae ATCC 9790	Mallard
ASV000069	6	5253	k__Bacteria	p__Firmicutes	c__Bacilli	o__Lactobacillales	f__Enterococcaceae	g__Enterococcus	s__Enterococcus hirae ATCC 9790	Wood pigeon
ASV000074	1	1	k__Bacteria	p__Proteobacteria	c__Gammaproteobacteria	o__Pseudomonadales	f__Pseudomonadaceae	g__Pseudomonas	s__	Mallard
ASV000074	25	4958	k__Bacteria	p__Proteobacteria	c__Gammaproteobacteria	o__Pseudomonadales	f__Pseudomonadaceae	g__Pseudomonas	s__	Nathusius bat
ASV000075	1	202	k__Bacteria	p__Proteobacteria	c__Gammaproteobacteria	o__Enterobacterales	f__Enterobacteriaceae	g__Escherichia-Shigella	s__Escherichia coli Nissle 1917	Black bird
ASV000075	8	4711	k__Bacteria	p__Proteobacteria	c__Gammaproteobacteria	o__Enterobacterales	f__Enterobacteriaceae	g__Escherichia-Shigella	s__Escherichia coli Nissle 1917	Wood pigeon
ASV000080	2	2	k__Bacteria	p__Firmicutes	c__Bacilli	o__Lactobacillales	f__Enterococcaceae	g__Enterococcus	s__Enterococcus columbae DSM 7374 = ATCC 51263	Mallard
ASV000080	10	4522	k__Bacteria	p__Firmicutes	c__Bacilli	o__Lactobacillales	f__Enterococcaceae	g__Enterococcus	s__Enterococcus columbae DSM 7374 = ATCC 51263	Wood pigeon
ASV000085	1	11	k__Bacteria	p__Proteobacteria	c__Gammaproteobacteria	o__Enterobacterales	f__Enterobacteriaceae	g__Escherichia-Shigella	s__Escherichia coli DSM 30083 = JCM 1649 = ATCC 11775	Black bird
ASV000085	10	4335	k__Bacteria	p__Proteobacteria	c__Gammaproteobacteria	o__Enterobacterales	f__Enterobacteriaceae	g__Escherichia-Shigella	s__Escherichia coli DSM 30083 = JCM 1649 = ATCC 11775	Wood pigeon
ASV000086	1	26	k__Bacteria	p__Firmicutes	c__Bacilli	o__Lactobacillales	f__Enterococcaceae	g__Enterococcus	s__Enterococcus crotali	Black bird
ASV000086	1	192	k__Bacteria	p__Firmicutes	c__Bacilli	o__Lactobacillales	f__Enterococcaceae	g__Enterococcus	s__Enterococcus crotali	Mallard
ASV000086	40	4099	k__Bacteria	p__Firmicutes	c__Bacilli	o__Lactobacillales	f__Enterococcaceae	g__Enterococcus	s__Enterococcus crotali	Nathusius bat
ASV000087	7	4272	k__Bacteria	p__Proteobacteria	c__Gammaproteobacteria	o__Enterobacterales	f__Enterobacteriaceae	g__Escherichia-Shigella	s__Escherichia albertii	Black bird
ASV000087	1	1	k__Bacteria	p__Proteobacteria	c__Gammaproteobacteria	o__Enterobacterales	f__Enterobacteriaceae	g__Escherichia-Shigella	s__Escherichia albertii	Nathusius bat
ASV000089	26	4029	k__Bacteria	p__Firmicutes	c__Bacilli	o__Mycoplasmatales	f__Mycoplasmataceae	g__Mycoplasma	s__Mycoplasma penetrans HF-2	Black bird
ASV000089	3	179	k__Bacteria	p__Firmicutes	c__Bacilli	o__Mycoplasmatales	f__Mycoplasmataceae	g__Mycoplasma	s__Mycoplasma penetrans HF-2	Nathusius bat
ASV000097	2	122	k__Bacteria	p__Proteobacteria	c__Gammaproteobacteria	o__Enterobacterales	f__Enterobacteriaceae	g__Escherichia-Shigella	s__Escherichia coli	Black bird
ASV000097	3	14	k__Bacteria	p__Proteobacteria	c__Gammaproteobacteria	o__Enterobacterales	f__Enterobacteriaceae	g__Escherichia-Shigella	s__Escherichia coli	Mallard
ASV000097	11	3642	k__Bacteria	p__Proteobacteria	c__Gammaproteobacteria	o__Enterobacterales	f__Enterobacteriaceae	g__Escherichia-Shigella	s__Escherichia coli	Wood pigeon
ASV000099	4	3734	k__Bacteria	p__Proteobacteria	c__Gammaproteobacteria	o__Enterobacterales	f__Enterobacteriaceae	g__Escherichia-Shigella	s__Escherichia albertii	Black bird
ASV000099	1	1	k__Bacteria	p__Proteobacteria	c__Gammaproteobacteria	o__Enterobacterales	f__Enterobacteriaceae	g__Escherichia-Shigella	s__Escherichia albertii	Nathusius bat
ASV000100	1	1	k__Bacteria	p__Actinobacteriota	c__Actinobacteria	o__Corynebacteriales	f__Corynebacteriaceae	g__Corynebacterium	s__	Mallard
ASV000100	14	3719	k__Bacteria	p__Actinobacteriota	c__Actinobacteria	o__Corynebacteriales	f__Corynebacteriaceae	g__Corynebacterium	s__	Wood pigeon
ASV000106	4	48	k__Bacteria	p__Proteobacteria	c__Gammaproteobacteria	o__Enterobacterales	f__Enterobacteriaceae	g__Escherichia-Shigella	s__Escherichia coli	Black bird
ASV000106	6	73	k__Bacteria	p__Proteobacteria	c__Gammaproteobacteria	o__Enterobacterales	f__Enterobacteriaceae	g__Escherichia-Shigella	s__Escherichia coli	Mallard
ASV000106	7	3413	k__Bacteria	p__Proteobacteria	c__Gammaproteobacteria	o__Enterobacterales	f__Enterobacteriaceae	g__Escherichia-Shigella	s__Escherichia coli	Wood pigeon
ASV000123	2	2	k__Bacteria	p__Firmicutes	c__Bacilli	o__Lactobacillales	f__Enterococcaceae	g__Enterococcus	s__Enterococcus columbae DSM 7374 = ATCC 51263	Mallard
ASV000123	8	3209	k__Bacteria	p__Firmicutes	c__Bacilli	o__Lactobacillales	f__Enterococcaceae	g__Enterococcus	s__Enterococcus columbae DSM 7374 = ATCC 51263	Wood pigeon
ASV000130	2	2	k__Bacteria	p__Actinobacteriota	c__Actinobacteria	o__Corynebacteriales	f__Corynebacteriaceae	g__Corynebacterium	s__	Mallard
ASV000130	6	3147	k__Bacteria	p__Actinobacteriota	c__Actinobacteria	o__Corynebacteriales	f__Corynebacteriaceae	g__Corynebacterium	s__	Wood pigeon
ASV000134	2	2970	k__Bacteria	p__Proteobacteria	c__Gammaproteobacteria	o__Enterobacterales	f__Enterobacteriaceae	g__Escherichia-Shigella	s__Escherichia coli	Black bird
ASV000134	1	12	k__Bacteria	p__Proteobacteria	c__Gammaproteobacteria	o__Enterobacterales	f__Enterobacteriaceae	g__Escherichia-Shigella	s__Escherichia coli	Mallard
ASV000134	2	128	k__Bacteria	p__Proteobacteria	c__Gammaproteobacteria	o__Enterobacterales	f__Enterobacteriaceae	g__Escherichia-Shigella	s__Escherichia coli	Wood pigeon
ASV000140	1	2	k__Bacteria	p__Firmicutes	c__Bacilli	o__Lactobacillales	f__Enterococcaceae	g__Enterococcus	s__Enterococcus columbae	Mallard
ASV000140	19	2921	k__Bacteria	p__Firmicutes	c__Bacilli	o__Lactobacillales	f__Enterococcaceae	g__Enterococcus	s__Enterococcus columbae	Wood pigeon
ASV000141	1	1	k__Bacteria	p__Firmicutes	c__Bacilli	o__Lactobacillales	f__Enterococcaceae	g__Enterococcus	s__Enterococcus columbae DSM 7374 = ATCC 51263	Mallard
ASV000141	8	2916	k__Bacteria	p__Firmicutes	c__Bacilli	o__Lactobacillales	f__Enterococcaceae	g__Enterococcus	s__Enterococcus columbae DSM 7374 = ATCC 51263	Wood pigeon
ASV000144	3	1151	k__Bacteria	p__Proteobacteria	c__Gammaproteobacteria	o__Enterobacterales	f__Enterobacteriaceae	g__Escherichia-Shigella	s__Escherichia coli	Black bird
ASV000144	5	25	k__Bacteria	p__Proteobacteria	c__Gammaproteobacteria	o__Enterobacterales	f__Enterobacteriaceae	g__Escherichia-Shigella	s__Escherichia coli	Mallard
ASV000144	13	1719	k__Bacteria	p__Proteobacteria	c__Gammaproteobacteria	o__Enterobacterales	f__Enterobacteriaceae	g__Escherichia-Shigella	s__Escherichia coli	Wood pigeon
ASV000147	1	1	k__Bacteria	p__Firmicutes	c__Bacilli	o__Mycoplasmatales	f__Mycoplasmataceae	g__Mycoplasma	s__Mycoplasma moatsii ATCC 27625	Black bird
ASV000147	2	2874	k__Bacteria	p__Firmicutes	c__Bacilli	o__Mycoplasmatales	f__Mycoplasmataceae	g__Mycoplasma	s__Mycoplasma moatsii ATCC 27625	Nathusius bat
ASV000150	1	17	k__Bacteria	p__Proteobacteria	c__Gammaproteobacteria	o__Enterobacterales	f__Enterobacteriaceae	g__Escherichia-Shigella	s__Escherichia coli 55989	Mallard
ASV000150	3	2764	k__Bacteria	p__Proteobacteria	c__Gammaproteobacteria	o__Enterobacterales	f__Enterobacteriaceae	g__Escherichia-Shigella	s__Escherichia coli 55989	Wood pigeon
ASV000156	36	2219	k__Bacteria	p__Proteobacteria	c__Gammaproteobacteria	o__Pseudomonadales	f__Pseudomonadaceae	g__Pseudomonas	s__Pseudomonas yamanorum	Black bird
ASV000156	3	3	k__Bacteria	p__Proteobacteria	c__Gammaproteobacteria	o__Pseudomonadales	f__Pseudomonadaceae	g__Pseudomonas	s__Pseudomonas yamanorum	Mallard
ASV000156	8	19	k__Bacteria	p__Proteobacteria	c__Gammaproteobacteria	o__Pseudomonadales	f__Pseudomonadaceae	g__Pseudomonas	s__Pseudomonas yamanorum	Nathusius bat
ASV000156	20	417	k__Bacteria	p__Proteobacteria	c__Gammaproteobacteria	o__Pseudomonadales	f__Pseudomonadaceae	g__Pseudomonas	s__Pseudomonas yamanorum	Wood pigeon
ASV000158	1	8	k__Bacteria	p__Proteobacteria	c__Gammaproteobacteria	o__Enterobacterales	f__Yersiniaceae	g__Serratia	s__Serratia proteamaculans 568	Black bird
ASV000158	1	2631	k__Bacteria	p__Proteobacteria	c__Gammaproteobacteria	o__Enterobacterales	f__Yersiniaceae	g__Serratia	s__Serratia proteamaculans 568	Nathusius bat
ASV000162	1	1	k__Bacteria	p__Actinobacteriota	c__Actinobacteria	o__Corynebacteriales	f__Corynebacteriaceae	g__Corynebacterium	s__	Mallard
ASV000162	5	2564	k__Bacteria	p__Actinobacteriota	c__Actinobacteria	o__Corynebacteriales	f__Corynebacteriaceae	g__Corynebacterium	s__	Wood pigeon
ASV000168	1	30	k__Bacteria	p__Proteobacteria	c__Gammaproteobacteria	o__Enterobacterales	f__Enterobacteriaceae	g__Escherichia-Shigella	s__Escherichia coli	Black bird
ASV000168	1	2465	k__Bacteria	p__Proteobacteria	c__Gammaproteobacteria	o__Enterobacterales	f__Enterobacteriaceae	g__Escherichia-Shigella	s__Escherichia coli	Wood pigeon
ASV000169	10	2287	k__Bacteria	p__Firmicutes	c__Clostridia	o__Clostridiales	f__Clostridiaceae	g__Clostridium sensu stricto 1	s__Clostridium sp. Marseille-P2414	Black bird
ASV000169	1	204	k__Bacteria	p__Firmicutes	c__Clostridia	o__Clostridiales	f__Clostridiaceae	g__Clostridium sensu stricto 1	s__Clostridium sp. Marseille-P2414	Wood pigeon
ASV000176	1	6	k__Bacteria	p__Firmicutes	c__Bacilli	o__Lactobacillales	f__Enterococcaceae	g__Enterococcus	s__Enterococcus sp. ALS3	Mallard
ASV000176	27	2370	k__Bacteria	p__Firmicutes	c__Bacilli	o__Lactobacillales	f__Enterococcaceae	g__Enterococcus	s__Enterococcus sp. ALS3	Nathusius bat
ASV000177	1	1	k__Bacteria	p__Firmicutes	c__Bacilli	o__Lactobacillales	f__Enterococcaceae	g__Enterococcus	s__Enterococcus columbae DSM 7374 = ATCC 51263	Mallard
ASV000177	8	2346	k__Bacteria	p__Firmicutes	c__Bacilli	o__Lactobacillales	f__Enterococcaceae	g__Enterococcus	s__Enterococcus columbae DSM 7374 = ATCC 51263	Wood pigeon
ASV000184	4	1987	k__Bacteria	p__Proteobacteria	c__Gammaproteobacteria	o__Enterobacterales	f__Enterobacteriaceae	g__Escherichia-Shigella	s__Escherichia coli 55989	Black bird
ASV000184	6	24	k__Bacteria	p__Proteobacteria	c__Gammaproteobacteria	o__Enterobacterales	f__Enterobacteriaceae	g__Escherichia-Shigella	s__Escherichia coli 55989	Mallard
ASV000184	1	3	k__Bacteria	p__Proteobacteria	c__Gammaproteobacteria	o__Enterobacterales	f__Enterobacteriaceae	g__Escherichia-Shigella	s__Escherichia coli 55989	Nathusius bat
ASV000184	4	220	k__Bacteria	p__Proteobacteria	c__Gammaproteobacteria	o__Enterobacterales	f__Enterobacteriaceae	g__Escherichia-Shigella	s__Escherichia coli 55989	Wood pigeon
ASV000193	7	90	k__Bacteria	p__Proteobacteria	c__Gammaproteobacteria	o__Enterobacterales	f__Enterobacteriaceae	g__Escherichia-Shigella	s__Escherichia coli	Black bird
ASV000193	6	25	k__Bacteria	p__Proteobacteria	c__Gammaproteobacteria	o__Enterobacterales	f__Enterobacteriaceae	g__Escherichia-Shigella	s__Escherichia coli	Mallard
ASV000193	9	2025	k__Bacteria	p__Proteobacteria	c__Gammaproteobacteria	o__Enterobacterales	f__Enterobacteriaceae	g__Escherichia-Shigella	s__Escherichia coli	Wood pigeon
ASV000194	1	19	k__Bacteria	p__Proteobacteria	c__Gammaproteobacteria	o__Enterobacterales	f__Yersiniaceae	g__Serratia	s__Rahnella sp. 'CDC 21234'	Black bird
ASV000194	12	2117	k__Bacteria	p__Proteobacteria	c__Gammaproteobacteria	o__Enterobacterales	f__Yersiniaceae	g__Serratia	s__Rahnella sp. 'CDC 21234'	Nathusius bat
ASV000200	1	595	k__Bacteria	p__Proteobacteria	c__Gammaproteobacteria	o__Enterobacterales	f__Yersiniaceae	g__Serratia	s__Rahnella sp. 'CDC 21234'	Black bird
ASV000200	23	1479	k__Bacteria	p__Proteobacteria	c__Gammaproteobacteria	o__Enterobacterales	f__Yersiniaceae	g__Serratia	s__Rahnella sp. 'CDC 21234'	Nathusius bat
ASV000207	2	827	k__Bacteria	p__Firmicutes	c__Bacilli	o__Lactobacillales	f__Streptococcaceae	g__Streptococcus	s__Streptococcus equinus ATCC 700338	Black bird
ASV000207	10	1078	k__Bacteria	p__Firmicutes	c__Bacilli	o__Lactobacillales	f__Streptococcaceae	g__Streptococcus	s__Streptococcus equinus ATCC 700338	Mallard
ASV000211	6	286	k__Bacteria	p__Proteobacteria	c__Gammaproteobacteria	o__Enterobacterales	f__Enterobacteriaceae	g__Escherichia-Shigella	s__Escherichia coli	Black bird
ASV000211	2	4	k__Bacteria	p__Proteobacteria	c__Gammaproteobacteria	o__Enterobacterales	f__Enterobacteriaceae	g__Escherichia-Shigella	s__Escherichia coli	Mallard
ASV000211	10	1553	k__Bacteria	p__Proteobacteria	c__Gammaproteobacteria	o__Enterobacterales	f__Enterobacteriaceae	g__Escherichia-Shigella	s__Escherichia coli	Wood pigeon
ASV000218	4	61	k__Bacteria	p__Proteobacteria	c__Gammaproteobacteria	o__Enterobacterales	f__Yersiniaceae	g__Serratia	s__Serratia fonticola	Black bird
ASV000218	1	5	k__Bacteria	p__Proteobacteria	c__Gammaproteobacteria	o__Enterobacterales	f__Yersiniaceae	g__Serratia	s__Serratia fonticola	Mallard
ASV000218	20	1704	k__Bacteria	p__Proteobacteria	c__Gammaproteobacteria	o__Enterobacterales	f__Yersiniaceae	g__Serratia	s__Serratia fonticola	Nathusius bat
ASV000220	15	616	k__Bacteria	p__Firmicutes	c__Bacilli	o__Lactobacillales	f__Enterococcaceae	g__Enterococcus	s__Enterococcus columbae	Mallard
ASV000220	2	1147	k__Bacteria	p__Firmicutes	c__Bacilli	o__Lactobacillales	f__Enterococcaceae	g__Enterococcus	s__Enterococcus columbae	Wood pigeon
ASV000231	1	1674	k__Bacteria	p__Firmicutes	c__Bacilli	o__Mycoplasmatales	f__Mycoplasmataceae	g__Mycoplasma	s__Malacoplasma microti	Black bird
ASV000231	1	1	k__Bacteria	p__Firmicutes	c__Bacilli	o__Mycoplasmatales	f__Mycoplasmataceae	g__Mycoplasma	s__Malacoplasma microti	Wood pigeon
ASV000234	1	1	k__Bacteria	p__Firmicutes	c__Bacilli	o__Lactobacillales	f__Enterococcaceae	g__Enterococcus	s__Enterococcus columbae DSM 7374 = ATCC 51263	Mallard
ASV000234	2	1651	k__Bacteria	p__Firmicutes	c__Bacilli	o__Lactobacillales	f__Enterococcaceae	g__Enterococcus	s__Enterococcus columbae DSM 7374 = ATCC 51263	Wood pigeon
ASV000258	7	555	k__Bacteria	p__Firmicutes	c__Bacilli	o__Lactobacillales	f__Enterococcaceae	g__Enterococcus	s__Enterococcus faecalis ATCC 27275	Black bird
ASV000258	8	350	k__Bacteria	p__Firmicutes	c__Bacilli	o__Lactobacillales	f__Enterococcaceae	g__Enterococcus	s__Enterococcus faecalis ATCC 27275	Mallard
ASV000258	10	119	k__Bacteria	p__Firmicutes	c__Bacilli	o__Lactobacillales	f__Enterococcaceae	g__Enterococcus	s__Enterococcus faecalis ATCC 27275	Nathusius bat
ASV000258	6	484	k__Bacteria	p__Firmicutes	c__Bacilli	o__Lactobacillales	f__Enterococcaceae	g__Enterococcus	s__Enterococcus faecalis ATCC 27275	Wood pigeon
ASV000276	9	1401	k__Bacteria	p__Bacteroidota	c__Bacteroidia	o__Bacteroidales	f__Prevotellaceae	g__Prevotella_7	s__	Mallard
ASV000276	1	6	k__Bacteria	p__Bacteroidota	c__Bacteroidia	o__Bacteroidales	f__Prevotellaceae	g__Prevotella_7	s__	Wood pigeon
ASV000279	1	4	k__Bacteria	p__Proteobacteria	c__Gammaproteobacteria	o__Enterobacterales	f__Yersiniaceae	g__Serratia	s__Serratia sp. P2ACOL2	Mallard
ASV000279	21	1365	k__Bacteria	p__Proteobacteria	c__Gammaproteobacteria	o__Enterobacterales	f__Yersiniaceae	g__Serratia	s__Serratia sp. P2ACOL2	Nathusius bat
ASV000288	4	78	k__Bacteria	p__Proteobacteria	c__Gammaproteobacteria	o__Enterobacterales	f__Enterobacteriaceae	g__Escherichia-Shigella	s__Escherichia coli	Black bird
ASV000288	7	92	k__Bacteria	p__Proteobacteria	c__Gammaproteobacteria	o__Enterobacterales	f__Enterobacteriaceae	g__Escherichia-Shigella	s__Escherichia coli	Mallard
ASV000288	17	1152	k__Bacteria	p__Proteobacteria	c__Gammaproteobacteria	o__Enterobacterales	f__Enterobacteriaceae	g__Escherichia-Shigella	s__Escherichia coli	Wood pigeon
ASV000304	1	1	k__Bacteria	p__Firmicutes	c__Bacilli	o__Lactobacillales	f__Enterococcaceae	g__Enterococcus	s__Enterococcus columbae DSM 7374 = ATCC 51263	Mallard
ASV000304	6	1242	k__Bacteria	p__Firmicutes	c__Bacilli	o__Lactobacillales	f__Enterococcaceae	g__Enterococcus	s__Enterococcus columbae DSM 7374 = ATCC 51263	Wood pigeon
ASV000325	18	1138	k__Bacteria	p__Bacteroidota	c__Bacteroidia	o__Bacteroidales	f__Prevotellaceae	g__Prevotella	s__	Mallard
ASV000325	1	1	k__Bacteria	p__Bacteroidota	c__Bacteroidia	o__Bacteroidales	f__Prevotellaceae	g__Prevotella	s__	Wood pigeon
ASV000331	1	14	k__Bacteria	p__Firmicutes	c__Clostridia	o__Clostridiales	f__Clostridiaceae	g__Clostridium sensu stricto 1	s__	Mallard
ASV000331	7	1105	k__Bacteria	p__Firmicutes	c__Clostridia	o__Clostridiales	f__Clostridiaceae	g__Clostridium sensu stricto 1	s__	Wood pigeon
ASV000363	2	155	k__Bacteria	p__Proteobacteria	c__Gammaproteobacteria	o__Enterobacterales	f__Yersiniaceae	g__Serratia	s__Serratia sp. 3ACOL1	Black bird
ASV000363	14	826	k__Bacteria	p__Proteobacteria	c__Gammaproteobacteria	o__Enterobacterales	f__Yersiniaceae	g__Serratia	s__Serratia sp. 3ACOL1	Nathusius bat
ASV000370	6	22	k__Bacteria	p__Proteobacteria	c__Gammaproteobacteria	o__Enterobacterales	f__Enterobacteriaceae	g__Escherichia-Shigella	s__Escherichia coli	Mallard
ASV000370	4	942	k__Bacteria	p__Proteobacteria	c__Gammaproteobacteria	o__Enterobacterales	f__Enterobacteriaceae	g__Escherichia-Shigella	s__Escherichia coli	Wood pigeon
ASV000392	1	3	k__Bacteria	p__Proteobacteria	c__Gammaproteobacteria	o__Enterobacterales	f__Aeromonadaceae	g__Aeromonas	s__Aeromonas veronii	Mallard
ASV000392	18	882	k__Bacteria	p__Proteobacteria	c__Gammaproteobacteria	o__Enterobacterales	f__Aeromonadaceae	g__Aeromonas	s__Aeromonas veronii	Nathusius bat
ASV000408	2	756	k__Bacteria	p__Proteobacteria	c__Gammaproteobacteria	o__Enterobacterales	f__Enterobacteriaceae	g__Escherichia-Shigella	s__Escherichia albertii	Black bird
ASV000408	3	82	k__Bacteria	p__Proteobacteria	c__Gammaproteobacteria	o__Enterobacterales	f__Enterobacteriaceae	g__Escherichia-Shigella	s__Escherichia albertii	Mallard
ASV000423	6	797	k__Bacteria	p__Firmicutes	c__Clostridia	o__Clostridiales	f__Clostridiaceae	g__Clostridium sensu stricto 1	s__Clostridium perfringens NCTC 8239	Black bird
ASV000423	2	2	k__Bacteria	p__Firmicutes	c__Clostridia	o__Clostridiales	f__Clostridiaceae	g__Clostridium sensu stricto 1	s__Clostridium perfringens NCTC 8239	Mallard
ASV000465	2	619	k__Bacteria	p__Firmicutes	c__Bacilli	o__Staphylococcales	f__Staphylococcaceae	g__Staphylococcus	s__Staphylococcus epidermidis	Black bird
ASV000465	4	10	k__Bacteria	p__Firmicutes	c__Bacilli	o__Staphylococcales	f__Staphylococcaceae	g__Staphylococcus	s__Staphylococcus epidermidis	Mallard
ASV000465	4	86	k__Bacteria	p__Firmicutes	c__Bacilli	o__Staphylococcales	f__Staphylococcaceae	g__Staphylococcus	s__Staphylococcus epidermidis	Wood pigeon
ASV000474	2	53	k__Bacteria	p__Proteobacteria	c__Gammaproteobacteria	o__Enterobacterales	f__Enterobacteriaceae	g__Escherichia-Shigella	s__Escherichia coli	Black bird
ASV000474	16	129	k__Bacteria	p__Proteobacteria	c__Gammaproteobacteria	o__Enterobacterales	f__Enterobacteriaceae	g__Escherichia-Shigella	s__Escherichia coli	Mallard
ASV000474	1	1	k__Bacteria	p__Proteobacteria	c__Gammaproteobacteria	o__Enterobacterales	f__Enterobacteriaceae	g__Escherichia-Shigella	s__Escherichia coli	Nathusius bat
ASV000474	10	514	k__Bacteria	p__Proteobacteria	c__Gammaproteobacteria	o__Enterobacterales	f__Enterobacteriaceae	g__Escherichia-Shigella	s__Escherichia coli	Wood pigeon
ASV000484	3	555	k__Bacteria	p__Proteobacteria	c__Gammaproteobacteria	o__Enterobacterales	f__Enterobacteriaceae	g__Escherichia-Shigella	s__Escherichia coli IAI39	Black bird
ASV000484	5	57	k__Bacteria	p__Proteobacteria	c__Gammaproteobacteria	o__Enterobacterales	f__Enterobacteriaceae	g__Escherichia-Shigella	s__Escherichia coli IAI39	Mallard
ASV000484	1	68	k__Bacteria	p__Proteobacteria	c__Gammaproteobacteria	o__Enterobacterales	f__Enterobacteriaceae	g__Escherichia-Shigella	s__Escherichia coli IAI39	Wood pigeon
ASV000490	1	442	k__Bacteria	p__Firmicutes	c__Bacilli	o__Lactobacillales	f__Enterococcaceae	g__Enterococcus	s__Enterococcus mundtii ATCC 882	Black bird
ASV000490	1	227	k__Bacteria	p__Firmicutes	c__Bacilli	o__Lactobacillales	f__Enterococcaceae	g__Enterococcus	s__Enterococcus mundtii ATCC 882	Wood pigeon
ASV000501	1	3	k__Bacteria	p__Firmicutes	c__Bacilli	o__Lactobacillales	f__Enterococcaceae	g__Enterococcus	s__Enterococcus moraviensis ATCC BAA-383	Black bird
ASV000501	12	652	k__Bacteria	p__Firmicutes	c__Bacilli	o__Lactobacillales	f__Enterococcaceae	g__Enterococcus	s__Enterococcus moraviensis ATCC BAA-383	Nathusius bat
ASV000502	6	483	k__Bacteria	p__Proteobacteria	c__Gammaproteobacteria	o__Pseudomonadales	f__Pseudomonadaceae	g__Pseudomonas	s__Pseudomonas protegens	Black bird
ASV000502	9	77	k__Bacteria	p__Proteobacteria	c__Gammaproteobacteria	o__Pseudomonadales	f__Pseudomonadaceae	g__Pseudomonas	s__Pseudomonas protegens	Nathusius bat
ASV000502	3	94	k__Bacteria	p__Proteobacteria	c__Gammaproteobacteria	o__Pseudomonadales	f__Pseudomonadaceae	g__Pseudomonas	s__Pseudomonas protegens	Wood pigeon
ASV000513	1	3	k__Bacteria	p__Proteobacteria	c__Gammaproteobacteria	o__Enterobacterales	f__Enterobacteriaceae	g__Escherichia-Shigella	s__Escherichia coli	Mallard
ASV000513	3	630	k__Bacteria	p__Proteobacteria	c__Gammaproteobacteria	o__Enterobacterales	f__Enterobacteriaceae	g__Escherichia-Shigella	s__Escherichia coli	Wood pigeon
ASV000538	1	1	k__Bacteria	p__Proteobacteria	c__Gammaproteobacteria	o__Enterobacterales	f__Enterobacteriaceae	g__Escherichia-Shigella	s__Escherichia coli	Black bird
ASV000538	7	600	k__Bacteria	p__Proteobacteria	c__Gammaproteobacteria	o__Enterobacterales	f__Enterobacteriaceae	g__Escherichia-Shigella	s__Escherichia coli	Wood pigeon
ASV000549	1	1	k__Bacteria	p__Firmicutes	c__Clostridia	o__Clostridiales	f__Clostridiaceae	g__Clostridium sensu stricto 1	s__Clostridium sp. Marseille-P2414	Black bird
ASV000549	1	576	k__Bacteria	p__Firmicutes	c__Clostridia	o__Clostridiales	f__Clostridiaceae	g__Clostridium sensu stricto 1	s__Clostridium sp. Marseille-P2414	Wood pigeon
ASV000567	2	4	k__Bacteria	p__Firmicutes	c__Clostridia	o__Clostridiales	f__Clostridiaceae	g__Clostridium sensu stricto 1	s__	Mallard
ASV000567	3	556	k__Bacteria	p__Firmicutes	c__Clostridia	o__Clostridiales	f__Clostridiaceae	g__Clostridium sensu stricto 1	s__	Wood pigeon
ASV000586	2	32	k__Bacteria	p__Proteobacteria	c__Gammaproteobacteria	o__Enterobacterales	f__Enterobacteriaceae	g__Escherichia-Shigella	s__Escherichia coli	Mallard
ASV000586	2	513	k__Bacteria	p__Proteobacteria	c__Gammaproteobacteria	o__Enterobacterales	f__Enterobacteriaceae	g__Escherichia-Shigella	s__Escherichia coli	Wood pigeon
ASV000606	1	1	k__Bacteria	p__Proteobacteria	c__Gammaproteobacteria	o__Enterobacterales	f__Enterobacteriaceae	g__Escherichia-Shigella	s__Escherichia coli	Mallard
ASV000606	2	523	k__Bacteria	p__Proteobacteria	c__Gammaproteobacteria	o__Enterobacterales	f__Enterobacteriaceae	g__Escherichia-Shigella	s__Escherichia coli	Wood pigeon
ASV000629	1	4	k__Bacteria	p__Proteobacteria	c__Gammaproteobacteria	o__Enterobacterales	f__Yersiniaceae	g__Serratia	s__Rahnella sp. 'CDC 21234'	Black bird
ASV000629	7	496	k__Bacteria	p__Proteobacteria	c__Gammaproteobacteria	o__Enterobacterales	f__Yersiniaceae	g__Serratia	s__Rahnella sp. 'CDC 21234'	Nathusius bat
ASV000657	2	5	k__Bacteria	p__Firmicutes	c__Bacilli	o__Lactobacillales	f__Enterococcaceae	g__Enterococcus	s__Enterococcus faecium ATCC 8459	Black bird
ASV000657	1	465	k__Bacteria	p__Firmicutes	c__Bacilli	o__Lactobacillales	f__Enterococcaceae	g__Enterococcus	s__Enterococcus faecium ATCC 8459	Wood pigeon
ASV000666	1	1	k__Bacteria	p__Proteobacteria	c__Gammaproteobacteria	o__Enterobacterales	f__Aeromonadaceae	g__Aeromonas	s__Aeromonas salmonicida subsp. pectinolytica 34mel	Mallard
ASV000666	6	457	k__Bacteria	p__Proteobacteria	c__Gammaproteobacteria	o__Enterobacterales	f__Aeromonadaceae	g__Aeromonas	s__Aeromonas salmonicida subsp. pectinolytica 34mel	Nathusius bat
ASV000713	1	5	k__Bacteria	p__Proteobacteria	c__Gammaproteobacteria	o__Enterobacterales	f__Yersiniaceae	g__Serratia	s__Rahnella sp. 'CDC 21234'	Black bird
ASV000713	8	415	k__Bacteria	p__Proteobacteria	c__Gammaproteobacteria	o__Enterobacterales	f__Yersiniaceae	g__Serratia	s__Rahnella sp. 'CDC 21234'	Nathusius bat
ASV000739	1	1	k__Bacteria	p__Proteobacteria	c__Gammaproteobacteria	o__Enterobacterales	f__Yersiniaceae	g__Serratia	s__Serratia sp. P2ACOL2	Black bird
ASV000739	5	402	k__Bacteria	p__Proteobacteria	c__Gammaproteobacteria	o__Enterobacterales	f__Yersiniaceae	g__Serratia	s__Serratia sp. P2ACOL2	Nathusius bat
ASV000742	5	234	k__Bacteria	p__Proteobacteria	c__Gammaproteobacteria	o__Pseudomonadales	f__Pseudomonadaceae	g__Pseudomonas	s__Pseudomonas yamanorum	Black bird
ASV000742	3	145	k__Bacteria	p__Proteobacteria	c__Gammaproteobacteria	o__Pseudomonadales	f__Pseudomonadaceae	g__Pseudomonas	s__Pseudomonas yamanorum	Mallard
ASV000742	2	2	k__Bacteria	p__Proteobacteria	c__Gammaproteobacteria	o__Pseudomonadales	f__Pseudomonadaceae	g__Pseudomonas	s__Pseudomonas yamanorum	Nathusius bat
ASV000742	3	21	k__Bacteria	p__Proteobacteria	c__Gammaproteobacteria	o__Pseudomonadales	f__Pseudomonadaceae	g__Pseudomonas	s__Pseudomonas yamanorum	Wood pigeon
ASV000753	1	155	k__Bacteria	p__Proteobacteria	c__Gammaproteobacteria	o__Enterobacterales	f__Yersiniaceae	g__Serratia	s__Serratia sp. 3ACOL1	Black bird
ASV000753	1	2	k__Bacteria	p__Proteobacteria	c__Gammaproteobacteria	o__Enterobacterales	f__Yersiniaceae	g__Serratia	s__Serratia sp. 3ACOL1	Mallard
ASV000753	7	240	k__Bacteria	p__Proteobacteria	c__Gammaproteobacteria	o__Enterobacterales	f__Yersiniaceae	g__Serratia	s__Serratia sp. 3ACOL1	Nathusius bat
ASV000755	1	53	k__Bacteria	p__Proteobacteria	c__Gammaproteobacteria	o__Enterobacterales	f__Enterobacteriaceae	g__Enterobacter	s__Klebsiella aerogenes	Black bird
ASV000755	2	342	k__Bacteria	p__Proteobacteria	c__Gammaproteobacteria	o__Enterobacterales	f__Enterobacteriaceae	g__Enterobacter	s__Klebsiella aerogenes	Nathusius bat
ASV000773	2	328	k__Bacteria	p__Proteobacteria	c__Gammaproteobacteria	o__Enterobacterales	f__Enterobacteriaceae	g__Escherichia-Shigella	s__Escherichia coli	Black bird
ASV000773	3	53	k__Bacteria	p__Proteobacteria	c__Gammaproteobacteria	o__Enterobacterales	f__Enterobacteriaceae	g__Escherichia-Shigella	s__Escherichia coli	Mallard
ASV000805	7	359	k__Bacteria	p__Proteobacteria	c__Gammaproteobacteria	o__Enterobacterales	f__Enterobacteriaceae	g__Escherichia-Shigella	s__Escherichia coli	Black bird
ASV000805	1	2	k__Bacteria	p__Proteobacteria	c__Gammaproteobacteria	o__Enterobacterales	f__Enterobacteriaceae	g__Escherichia-Shigella	s__Escherichia coli	Wood pigeon
ASV000810	5	260	k__Bacteria	p__Proteobacteria	c__Gammaproteobacteria	o__Pseudomonadales	f__Pseudomonadaceae	g__Pseudomonas	s__Pseudomonas lurida	Black bird
ASV000810	10	99	k__Bacteria	p__Proteobacteria	c__Gammaproteobacteria	o__Pseudomonadales	f__Pseudomonadaceae	g__Pseudomonas	s__Pseudomonas lurida	Nathusius bat
ASV000813	1	1	k__Bacteria	p__Firmicutes	c__Bacilli	o__Lactobacillales	f__Enterococcaceae	g__Enterococcus	s__Enterococcus columbae DSM 7374 = ATCC 51263	Mallard
ASV000813	1	356	k__Bacteria	p__Firmicutes	c__Bacilli	o__Lactobacillales	f__Enterococcaceae	g__Enterococcus	s__Enterococcus columbae DSM 7374 = ATCC 51263	Wood pigeon
ASV000827	1	1	k__Bacteria	p__Proteobacteria	c__Gammaproteobacteria	o__Enterobacterales	f__Yersiniaceae	g__Serratia	s__Serratia sp. Leaf51	Black bird
ASV000827	1	347	k__Bacteria	p__Proteobacteria	c__Gammaproteobacteria	o__Enterobacterales	f__Yersiniaceae	g__Serratia	s__Serratia sp. Leaf51	Nathusius bat
ASV000854	3	78	k__Bacteria	p__Proteobacteria	c__Gammaproteobacteria	o__Enterobacterales	f__Enterobacteriaceae	g__Escherichia-Shigella	s__Escherichia coli	Black bird
ASV000854	3	60	k__Bacteria	p__Proteobacteria	c__Gammaproteobacteria	o__Enterobacterales	f__Enterobacteriaceae	g__Escherichia-Shigella	s__Escherichia coli	Mallard
ASV000854	4	193	k__Bacteria	p__Proteobacteria	c__Gammaproteobacteria	o__Enterobacterales	f__Enterobacteriaceae	g__Escherichia-Shigella	s__Escherichia coli	Wood pigeon
ASV000868	1	1	k__Bacteria	p__Firmicutes	c__Bacilli	o__Lactobacillales	f__Enterococcaceae	g__Enterococcus	s__Enterococcus columbae DSM 7374 = ATCC 51263	Mallard
ASV000868	1	322	k__Bacteria	p__Firmicutes	c__Bacilli	o__Lactobacillales	f__Enterococcaceae	g__Enterococcus	s__Enterococcus columbae DSM 7374 = ATCC 51263	Wood pigeon
ASV000871	1	1	k__Bacteria	p__Campylobacterota	c__Campylobacteria	o__Campylobacterales	f__Helicobacteraceae	g__Helicobacter	s__Helicobacter cf. pullorum	Mallard
ASV000871	19	322	k__Bacteria	p__Campylobacterota	c__Campylobacteria	o__Campylobacterales	f__Helicobacteraceae	g__Helicobacter	s__Helicobacter cf. pullorum	Wood pigeon
ASV000920	1	59	k__Bacteria	p__Firmicutes	c__Bacilli	o__Lactobacillales	f__Enterococcaceae	g__Enterococcus	s__Enterococcus gilvus	Black bird
ASV000920	10	244	k__Bacteria	p__Firmicutes	c__Bacilli	o__Lactobacillales	f__Enterococcaceae	g__Enterococcus	s__Enterococcus gilvus	Nathusius bat
ASV000936	5	295	k__Bacteria	p__Proteobacteria	c__Gammaproteobacteria	o__Pseudomonadales	f__Pseudomonadaceae	g__Pseudomonas	s__Pseudomonas lundensis	Black bird
ASV000936	1	3	k__Bacteria	p__Proteobacteria	c__Gammaproteobacteria	o__Pseudomonadales	f__Pseudomonadaceae	g__Pseudomonas	s__Pseudomonas lundensis	Wood pigeon
ASV000955	2	16	k__Bacteria	p__Firmicutes	c__Bacilli	o__Lactobacillales	f__Enterococcaceae	g__Enterococcus	s__Enterococcus termitis	Mallard
ASV000955	16	275	k__Bacteria	p__Firmicutes	c__Bacilli	o__Lactobacillales	f__Enterococcaceae	g__Enterococcus	s__Enterococcus termitis	Nathusius bat
ASV000990	1	83	k__Bacteria	p__Firmicutes	c__Clostridia	o__Clostridiales	f__Clostridiaceae	g__Clostridium sensu stricto 1	s__Clostridium perfringens	Black bird
ASV000990	10	197	k__Bacteria	p__Firmicutes	c__Clostridia	o__Clostridiales	f__Clostridiaceae	g__Clostridium sensu stricto 1	s__Clostridium perfringens	Mallard
ASV000995	2	7	k__Bacteria	p__Proteobacteria	c__Gammaproteobacteria	o__Enterobacterales	f__Enterobacteriaceae	g__Escherichia-Shigella	s__Escherichia coli	Mallard
ASV000995	3	271	k__Bacteria	p__Proteobacteria	c__Gammaproteobacteria	o__Enterobacterales	f__Enterobacteriaceae	g__Escherichia-Shigella	s__Escherichia coli	Wood pigeon
ASV001008	1	1	k__Bacteria	p__Proteobacteria	c__Gammaproteobacteria	o__Enterobacterales	f__Enterobacteriaceae	g__Escherichia-Shigella	s__Escherichia coli IAI1	Black bird
ASV001008	2	6	k__Bacteria	p__Proteobacteria	c__Gammaproteobacteria	o__Enterobacterales	f__Enterobacteriaceae	g__Escherichia-Shigella	s__Escherichia coli IAI1	Mallard
ASV001008	7	267	k__Bacteria	p__Proteobacteria	c__Gammaproteobacteria	o__Enterobacterales	f__Enterobacteriaceae	g__Escherichia-Shigella	s__Escherichia coli IAI1	Wood pigeon
ASV001025	2	28	k__Bacteria	p__Proteobacteria	c__Gammaproteobacteria	o__Enterobacterales	f__Yersiniaceae	g__Serratia	s__	Black bird
ASV001025	6	238	k__Bacteria	p__Proteobacteria	c__Gammaproteobacteria	o__Enterobacterales	f__Yersiniaceae	g__Serratia	s__	Nathusius bat
ASV001045	1	6	k__Bacteria	p__Proteobacteria	c__Gammaproteobacteria	o__Enterobacterales	f__Yersiniaceae	g__Serratia	s__Rahnella sp. 'CDC 21234'	Black bird
ASV001045	5	254	k__Bacteria	p__Proteobacteria	c__Gammaproteobacteria	o__Enterobacterales	f__Yersiniaceae	g__Serratia	s__Rahnella sp. 'CDC 21234'	Nathusius bat
ASV001105	4	233	k__Bacteria	p__Proteobacteria	c__Gammaproteobacteria	o__Enterobacterales	f__Enterobacteriaceae	g__Escherichia-Shigella	s__Escherichia albertii	Mallard
ASV001105	1	7	k__Bacteria	p__Proteobacteria	c__Gammaproteobacteria	o__Enterobacterales	f__Enterobacteriaceae	g__Escherichia-Shigella	s__Escherichia albertii	Wood pigeon
ASV001137	1	104	k__Bacteria	p__Proteobacteria	c__Gammaproteobacteria	o__Enterobacterales	f__Yersiniaceae	g__Serratia	s__Rahnella sp. 'CDC 21234'	Black bird
ASV001137	4	124	k__Bacteria	p__Proteobacteria	c__Gammaproteobacteria	o__Enterobacterales	f__Yersiniaceae	g__Serratia	s__Rahnella sp. 'CDC 21234'	Nathusius bat
ASV001187	1	81	k__Bacteria	p__Proteobacteria	c__Gammaproteobacteria	o__Enterobacterales	f__Enterobacteriaceae	g__Citrobacter	s__Citrobacter werkmanii	Black bird
ASV001187	1	135	k__Bacteria	p__Proteobacteria	c__Gammaproteobacteria	o__Enterobacterales	f__Enterobacteriaceae	g__Citrobacter	s__Citrobacter werkmanii	Nathusius bat
ASV001190	1	1	k__Bacteria	p__Proteobacteria	c__Gammaproteobacteria	o__Enterobacterales	f__Enterobacteriaceae	g__Escherichia-Shigella	s__Escherichia coli	Mallard
ASV001190	2	214	k__Bacteria	p__Proteobacteria	c__Gammaproteobacteria	o__Enterobacterales	f__Enterobacteriaceae	g__Escherichia-Shigella	s__Escherichia coli	Wood pigeon
ASV001209	1	1	k__Bacteria	p__Proteobacteria	c__Gammaproteobacteria	o__Enterobacterales	f__Enterobacteriaceae	g__Escherichia-Shigella	s__Escherichia coli	Black bird
ASV001209	10	208	k__Bacteria	p__Proteobacteria	c__Gammaproteobacteria	o__Enterobacterales	f__Enterobacteriaceae	g__Escherichia-Shigella	s__Escherichia coli	Wood pigeon
ASV001224	1	1	k__Bacteria	p__Proteobacteria	c__Gammaproteobacteria	o__Enterobacterales	f__Yersiniaceae	g__Serratia	s__Serratia sp. 3ACOL1	Black bird
ASV001224	4	205	k__Bacteria	p__Proteobacteria	c__Gammaproteobacteria	o__Enterobacterales	f__Yersiniaceae	g__Serratia	s__Serratia sp. 3ACOL1	Nathusius bat
ASV001246	1	69	k__Bacteria	p__Proteobacteria	c__Gammaproteobacteria	o__Enterobacterales	f__Enterobacteriaceae	g__Escherichia-Shigella	s__Escherichia coli	Mallard
ASV001246	2	132	k__Bacteria	p__Proteobacteria	c__Gammaproteobacteria	o__Enterobacterales	f__Enterobacteriaceae	g__Escherichia-Shigella	s__Escherichia coli	Wood pigeon
ASV001289	2	11	k__Bacteria	p__Proteobacteria	c__Gammaproteobacteria	o__Enterobacterales	f__Enterobacteriaceae	g__Escherichia-Shigella	s__Escherichia coli	Mallard
ASV001289	2	180	k__Bacteria	p__Proteobacteria	c__Gammaproteobacteria	o__Enterobacterales	f__Enterobacteriaceae	g__Escherichia-Shigella	s__Escherichia coli	Wood pigeon
ASV001305	1	1	k__Bacteria	p__Proteobacteria	c__Gammaproteobacteria	o__Pseudomonadales	f__Pseudomonadaceae	g__Pseudomonas	s__Pseudomonas auricularis	Black bird
ASV001305	10	161	k__Bacteria	p__Proteobacteria	c__Gammaproteobacteria	o__Pseudomonadales	f__Pseudomonadaceae	g__Pseudomonas	s__Pseudomonas auricularis	Nathusius bat
ASV001305	1	25	k__Bacteria	p__Proteobacteria	c__Gammaproteobacteria	o__Pseudomonadales	f__Pseudomonadaceae	g__Pseudomonas	s__Pseudomonas auricularis	Wood pigeon
ASV001349	1	1	k__Bacteria	p__Firmicutes	c__Bacilli	o__Lactobacillales	f__Enterococcaceae	g__Enterococcus	s__Enterococcus termitis	Mallard
ASV001349	1	178	k__Bacteria	p__Firmicutes	c__Bacilli	o__Lactobacillales	f__Enterococcaceae	g__Enterococcus	s__Enterococcus termitis	Nathusius bat
ASV001352	3	86	k__Bacteria	p__Proteobacteria	c__Gammaproteobacteria	o__Enterobacterales	f__Enterobacteriaceae	g__Citrobacter	s__Citrobacter werkmanii	Black bird
ASV001352	1	93	k__Bacteria	p__Proteobacteria	c__Gammaproteobacteria	o__Enterobacterales	f__Enterobacteriaceae	g__Citrobacter	s__Citrobacter werkmanii	Nathusius bat
ASV001480	1	1	k__Bacteria	p__Firmicutes	c__Bacilli	o__Lactobacillales	f__Enterococcaceae	g__Enterococcus	s__Heliconius elevatus	Mallard
ASV001480	6	157	k__Bacteria	p__Firmicutes	c__Bacilli	o__Lactobacillales	f__Enterococcaceae	g__Enterococcus	s__Heliconius elevatus	Nathusius bat
ASV001485	1	62	k__Bacteria	p__Firmicutes	c__Bacilli	o__Staphylococcales	f__Staphylococcaceae	g__Staphylococcus	s__Staphylococcus warneri	Black bird
ASV001485	2	4	k__Bacteria	p__Firmicutes	c__Bacilli	o__Staphylococcales	f__Staphylococcaceae	g__Staphylococcus	s__Staphylococcus warneri	Mallard
ASV001485	1	76	k__Bacteria	p__Firmicutes	c__Bacilli	o__Staphylococcales	f__Staphylococcaceae	g__Staphylococcus	s__Staphylococcus warneri	Nathusius bat
ASV001485	2	15	k__Bacteria	p__Firmicutes	c__Bacilli	o__Staphylococcales	f__Staphylococcaceae	g__Staphylococcus	s__Staphylococcus warneri	Wood pigeon
ASV001520	1	15	k__Bacteria	p__Proteobacteria	c__Gammaproteobacteria	o__Enterobacterales	f__Enterobacteriaceae	g__Escherichia-Shigella	s__Escherichia coli	Black bird
ASV001520	1	7	k__Bacteria	p__Proteobacteria	c__Gammaproteobacteria	o__Enterobacterales	f__Enterobacteriaceae	g__Escherichia-Shigella	s__Escherichia coli	Mallard
ASV001520	2	131	k__Bacteria	p__Proteobacteria	c__Gammaproteobacteria	o__Enterobacterales	f__Enterobacteriaceae	g__Escherichia-Shigella	s__Escherichia coli	Wood pigeon
ASV001535	2	144	k__Bacteria	p__Proteobacteria	c__Gammaproteobacteria	o__Enterobacterales	f__Enterobacteriaceae	g__Escherichia-Shigella	s__Escherichia coli	Black bird
ASV001535	1	7	k__Bacteria	p__Proteobacteria	c__Gammaproteobacteria	o__Enterobacterales	f__Enterobacteriaceae	g__Escherichia-Shigella	s__Escherichia coli	Mallard
ASV001572	1	4	k__Bacteria	p__Proteobacteria	c__Gammaproteobacteria	o__Enterobacterales	f__Yersiniaceae	g__Serratia	s__Serratia sp. 3ACOL1	Mallard
ASV001572	1	143	k__Bacteria	p__Proteobacteria	c__Gammaproteobacteria	o__Enterobacterales	f__Yersiniaceae	g__Serratia	s__Serratia sp. 3ACOL1	Nathusius bat
ASV001653	1	52	k__Bacteria	p__Bacteroidota	c__Bacteroidia	o__Bacteroidales	f__Bacteroidaceae	g__Bacteroides	s__	Black bird
ASV001653	4	85	k__Bacteria	p__Bacteroidota	c__Bacteroidia	o__Bacteroidales	f__Bacteroidaceae	g__Bacteroides	s__	Nathusius bat
ASV001694	4	110	k__Bacteria	p__Proteobacteria	c__Gammaproteobacteria	o__Enterobacterales	f__Enterobacteriaceae	g__Escherichia-Shigella	s__Escherichia coli	Black bird
ASV001694	2	22	k__Bacteria	p__Proteobacteria	c__Gammaproteobacteria	o__Enterobacterales	f__Enterobacteriaceae	g__Escherichia-Shigella	s__Escherichia coli	Wood pigeon
ASV001701	8	108	k__Bacteria	p__Firmicutes	c__Bacilli	o__Bacillales	f__Bacillaceae	g__Bacillus	s__Bacillus mycoides DSM 2048	Black bird
ASV001701	3	9	k__Bacteria	p__Firmicutes	c__Bacilli	o__Bacillales	f__Bacillaceae	g__Bacillus	s__Bacillus mycoides DSM 2048	Nathusius bat
ASV001701	3	15	k__Bacteria	p__Firmicutes	c__Bacilli	o__Bacillales	f__Bacillaceae	g__Bacillus	s__Bacillus mycoides DSM 2048	Wood pigeon
ASV001713	3	78	k__Bacteria	p__Firmicutes	c__Bacilli	o__Staphylococcales	f__Staphylococcaceae	g__Staphylococcus	s__Staphylococcus capitis	Black bird
ASV001713	2	19	k__Bacteria	p__Firmicutes	c__Bacilli	o__Staphylococcales	f__Staphylococcaceae	g__Staphylococcus	s__Staphylococcus capitis	Mallard
ASV001713	3	33	k__Bacteria	p__Firmicutes	c__Bacilli	o__Staphylococcales	f__Staphylococcaceae	g__Staphylococcus	s__Staphylococcus capitis	Wood pigeon
ASV001762	7	63	k__Bacteria	p__Proteobacteria	c__Gammaproteobacteria	o__Enterobacterales	f__Enterobacteriaceae	g__Escherichia-Shigella	s__Escherichia coli	Mallard
ASV001762	3	63	k__Bacteria	p__Proteobacteria	c__Gammaproteobacteria	o__Enterobacterales	f__Enterobacteriaceae	g__Escherichia-Shigella	s__Escherichia coli	Wood pigeon
ASV001768	4	116	k__Bacteria	p__Proteobacteria	c__Gammaproteobacteria	o__Enterobacterales	f__Enterobacteriaceae	g__Escherichia-Shigella	s__Escherichia marmotae	Black bird
ASV001768	1	9	k__Bacteria	p__Proteobacteria	c__Gammaproteobacteria	o__Enterobacterales	f__Enterobacteriaceae	g__Escherichia-Shigella	s__Escherichia marmotae	Wood pigeon
ASV001784	1	90	k__Bacteria	p__Firmicutes	c__Bacilli	o__Staphylococcales	f__Staphylococcaceae	g__Staphylococcus	s__Staphylococcus epidermidis	Black bird
ASV001784	2	32	k__Bacteria	p__Firmicutes	c__Bacilli	o__Staphylococcales	f__Staphylococcaceae	g__Staphylococcus	s__Staphylococcus epidermidis	Mallard
ASV001784	1	1	k__Bacteria	p__Firmicutes	c__Bacilli	o__Staphylococcales	f__Staphylococcaceae	g__Staphylococcus	s__Staphylococcus epidermidis	Nathusius bat
ASV001784	1	1	k__Bacteria	p__Firmicutes	c__Bacilli	o__Staphylococcales	f__Staphylococcaceae	g__Staphylococcus	s__Staphylococcus epidermidis	Wood pigeon
ASV001785	1	1	k__Bacteria	p__Campylobacterota	c__Campylobacteria	o__Campylobacterales	f__Helicobacteraceae	g__Helicobacter	s__Helicobacter cf. pullorum	Mallard
ASV001785	1	123	k__Bacteria	p__Campylobacterota	c__Campylobacteria	o__Campylobacterales	f__Helicobacteraceae	g__Helicobacter	s__Helicobacter cf. pullorum	Wood pigeon
ASV001813	2	50	k__Bacteria	p__Firmicutes	c__Bacilli	o__Staphylococcales	f__Staphylococcaceae	g__Staphylococcus	s__Staphylococcus epidermidis	Black bird
ASV001813	1	1	k__Bacteria	p__Firmicutes	c__Bacilli	o__Staphylococcales	f__Staphylococcaceae	g__Staphylococcus	s__Staphylococcus epidermidis	Nathusius bat
ASV001813	3	70	k__Bacteria	p__Firmicutes	c__Bacilli	o__Staphylococcales	f__Staphylococcaceae	g__Staphylococcus	s__Staphylococcus epidermidis	Wood pigeon
ASV001827	1	16	k__Bacteria	p__Proteobacteria	c__Gammaproteobacteria	o__Pseudomonadales	f__Pseudomonadaceae	g__Pseudomonas	s__	Black bird
ASV001827	3	103	k__Bacteria	p__Proteobacteria	c__Gammaproteobacteria	o__Pseudomonadales	f__Pseudomonadaceae	g__Pseudomonas	s__	Nathusius bat
ASV001904	4	112	k__Bacteria	p__Actinobacteriota	c__Actinobacteria	o__Corynebacteriales	f__Mycobacteriaceae	g__Mycobacterium	s__	Black bird
ASV001904	1	1	k__Bacteria	p__Actinobacteriota	c__Actinobacteria	o__Corynebacteriales	f__Mycobacteriaceae	g__Mycobacterium	s__	Wood pigeon
ASV001920	3	34	k__Bacteria	p__Proteobacteria	c__Gammaproteobacteria	o__Enterobacterales	f__Enterobacteriaceae	g__Escherichia-Shigella	s__Escherichia coli	Mallard
ASV001920	1	77	k__Bacteria	p__Proteobacteria	c__Gammaproteobacteria	o__Enterobacterales	f__Enterobacteriaceae	g__Escherichia-Shigella	s__Escherichia coli	Wood pigeon
ASV001973	2	91	k__Bacteria	p__Firmicutes	c__Clostridia	o__Clostridiales	f__Clostridiaceae	g__Clostridium sensu stricto 1	s__	Black bird
ASV001973	1	16	k__Bacteria	p__Firmicutes	c__Clostridia	o__Clostridiales	f__Clostridiaceae	g__Clostridium sensu stricto 1	s__	Wood pigeon
ASV001981	1	6	k__Bacteria	p__Proteobacteria	c__Gammaproteobacteria	o__Pseudomonadales	f__Moraxellaceae	g__Acinetobacter	s__Acinetobacter guillouiae CIP 63.46	Black bird
ASV001981	2	100	k__Bacteria	p__Proteobacteria	c__Gammaproteobacteria	o__Pseudomonadales	f__Moraxellaceae	g__Acinetobacter	s__Acinetobacter guillouiae CIP 63.46	Nathusius bat
ASV002082	1	8	k__Bacteria	p__Proteobacteria	c__Gammaproteobacteria	o__Enterobacterales	f__Yersiniaceae	g__Serratia	s__Serratia fonticola	Black bird
ASV002082	3	92	k__Bacteria	p__Proteobacteria	c__Gammaproteobacteria	o__Enterobacterales	f__Yersiniaceae	g__Serratia	s__Serratia fonticola	Nathusius bat
ASV002099	4	90	k__Bacteria	p__Firmicutes	c__Clostridia	o__Clostridiales	f__Clostridiaceae	g__Clostridium sensu stricto 1	s__	Mallard
ASV002099	1	9	k__Bacteria	p__Firmicutes	c__Clostridia	o__Clostridiales	f__Clostridiaceae	g__Clostridium sensu stricto 1	s__	Nathusius bat
ASV002100	4	94	k__Bacteria	p__Proteobacteria	c__Gammaproteobacteria	o__Enterobacterales	f__Enterobacteriaceae	g__Escherichia-Shigella	s__Escherichia marmotae	Black bird
ASV002100	1	4	k__Bacteria	p__Proteobacteria	c__Gammaproteobacteria	o__Enterobacterales	f__Enterobacteriaceae	g__Escherichia-Shigella	s__Escherichia marmotae	Wood pigeon
ASV002105	2	53	k__Bacteria	p__Firmicutes	c__Bacilli	o__Staphylococcales	f__Staphylococcaceae	g__Staphylococcus	s__Staphylococcus epidermidis	Black bird
ASV002105	1	1	k__Bacteria	p__Firmicutes	c__Bacilli	o__Staphylococcales	f__Staphylococcaceae	g__Staphylococcus	s__Staphylococcus epidermidis	Mallard
ASV002105	4	44	k__Bacteria	p__Firmicutes	c__Bacilli	o__Staphylococcales	f__Staphylococcaceae	g__Staphylococcus	s__Staphylococcus epidermidis	Wood pigeon
ASV002109	1	58	k__Bacteria	p__Firmicutes	c__Bacilli	o__Staphylococcales	f__Staphylococcaceae	g__Staphylococcus	s__Staphylococcus epidermidis	Black bird
ASV002109	3	12	k__Bacteria	p__Firmicutes	c__Bacilli	o__Staphylococcales	f__Staphylococcaceae	g__Staphylococcus	s__Staphylococcus epidermidis	Mallard
ASV002109	1	1	k__Bacteria	p__Firmicutes	c__Bacilli	o__Staphylococcales	f__Staphylococcaceae	g__Staphylococcus	s__Staphylococcus epidermidis	Nathusius bat
ASV002109	3	27	k__Bacteria	p__Firmicutes	c__Bacilli	o__Staphylococcales	f__Staphylococcaceae	g__Staphylococcus	s__Staphylococcus epidermidis	Wood pigeon
ASV002122	3	16	k__Bacteria	p__Proteobacteria	c__Gammaproteobacteria	o__Enterobacterales	f__Enterobacteriaceae	g__Escherichia-Shigella	s__Escherichia coli	Mallard
ASV002122	4	81	k__Bacteria	p__Proteobacteria	c__Gammaproteobacteria	o__Enterobacterales	f__Enterobacteriaceae	g__Escherichia-Shigella	s__Escherichia coli	Wood pigeon
ASV002165	3	87	k__Bacteria	p__Proteobacteria	c__Gammaproteobacteria	o__Pseudomonadales	f__Pseudomonadaceae	g__Pseudomonas	s__Pseudomonas sp. MYb193	Black bird
ASV002165	1	7	k__Bacteria	p__Proteobacteria	c__Gammaproteobacteria	o__Pseudomonadales	f__Pseudomonadaceae	g__Pseudomonas	s__Pseudomonas sp. MYb193	Nathusius bat
ASV002200	6	24	k__Bacteria	p__Proteobacteria	c__Gammaproteobacteria	o__Enterobacterales	f__Enterobacteriaceae	g__Escherichia-Shigella	s__Escherichia albertii	Mallard
ASV002200	1	68	k__Bacteria	p__Proteobacteria	c__Gammaproteobacteria	o__Enterobacterales	f__Enterobacteriaceae	g__Escherichia-Shigella	s__Escherichia albertii	Nathusius bat
ASV002206	1	1	k__Bacteria	p__Proteobacteria	c__Gammaproteobacteria	o__Enterobacterales	f__Enterobacteriaceae	g__Escherichia-Shigella	s__Shigella flexneri 1a	Mallard
ASV002206	2	91	k__Bacteria	p__Proteobacteria	c__Gammaproteobacteria	o__Enterobacterales	f__Enterobacteriaceae	g__Escherichia-Shigella	s__Shigella flexneri 1a	Wood pigeon
ASV002271	2	9	k__Bacteria	p__Proteobacteria	c__Gammaproteobacteria	o__Enterobacterales	f__Yersiniaceae	g__Serratia	s__Serratia sp. 3ACOL1	Black bird
ASV002271	4	79	k__Bacteria	p__Proteobacteria	c__Gammaproteobacteria	o__Enterobacterales	f__Yersiniaceae	g__Serratia	s__Serratia sp. 3ACOL1	Nathusius bat
ASV002298	5	81	k__Bacteria	p__Bacteroidota	c__Bacteroidia	o__Bacteroidales	f__Prevotellaceae	g__Prevotella_9	s__	Mallard
ASV002298	1	6	k__Bacteria	p__Bacteroidota	c__Bacteroidia	o__Bacteroidales	f__Prevotellaceae	g__Prevotella_9	s__	Wood pigeon
ASV002303	1	54	k__Bacteria	p__Proteobacteria	c__Gammaproteobacteria	o__Enterobacterales	f__Enterobacteriaceae	g__Escherichia-Shigella	s__Escherichia coli	Black bird
ASV002303	1	33	k__Bacteria	p__Proteobacteria	c__Gammaproteobacteria	o__Enterobacterales	f__Enterobacteriaceae	g__Escherichia-Shigella	s__Escherichia coli	Wood pigeon
ASV002313	1	37	k__Bacteria	p__Proteobacteria	c__Gammaproteobacteria	o__Enterobacterales	f__Aeromonadaceae	g__Aeromonas	s__Aeromonas salmonicida subsp. salmonicida 01-B526	Black bird
ASV002313	1	1	k__Bacteria	p__Proteobacteria	c__Gammaproteobacteria	o__Enterobacterales	f__Aeromonadaceae	g__Aeromonas	s__Aeromonas salmonicida subsp. salmonicida 01-B526	Mallard
ASV002313	5	48	k__Bacteria	p__Proteobacteria	c__Gammaproteobacteria	o__Enterobacterales	f__Aeromonadaceae	g__Aeromonas	s__Aeromonas salmonicida subsp. salmonicida 01-B526	Nathusius bat
ASV002319	1	73	k__Bacteria	p__Firmicutes	c__Bacilli	o__Staphylococcales	f__Staphylococcaceae	g__Staphylococcus	s__Staphylococcus epidermidis	Black bird
ASV002319	1	13	k__Bacteria	p__Firmicutes	c__Bacilli	o__Staphylococcales	f__Staphylococcaceae	g__Staphylococcus	s__Staphylococcus epidermidis	Wood pigeon
ASV002335	1	33	k__Bacteria	p__Proteobacteria	c__Gammaproteobacteria	o__Pseudomonadales	f__Moraxellaceae	g__Moraxella	s__Moraxella nonliquefaciens	Mallard
ASV002335	1	1	k__Bacteria	p__Proteobacteria	c__Gammaproteobacteria	o__Pseudomonadales	f__Moraxellaceae	g__Moraxella	s__Moraxella nonliquefaciens	Nathusius bat
ASV002335	2	51	k__Bacteria	p__Proteobacteria	c__Gammaproteobacteria	o__Pseudomonadales	f__Moraxellaceae	g__Moraxella	s__Moraxella nonliquefaciens	Wood pigeon
ASV002343	2	80	k__Bacteria	p__Bacteroidota	c__Bacteroidia	o__Bacteroidales	f__Prevotellaceae	g__Prevotella_7	s__	Mallard
ASV002343	1	4	k__Bacteria	p__Bacteroidota	c__Bacteroidia	o__Bacteroidales	f__Prevotellaceae	g__Prevotella_7	s__	Wood pigeon
ASV002401	1	1	k__Bacteria	p__Firmicutes	c__Bacilli	o__Lactobacillales	f__Enterococcaceae	g__Enterococcus	s__Enterococcus termitis	Mallard
ASV002401	2	79	k__Bacteria	p__Firmicutes	c__Bacilli	o__Lactobacillales	f__Enterococcaceae	g__Enterococcus	s__Enterococcus termitis	Nathusius bat
ASV002409	1	46	k__Bacteria	p__Firmicutes	c__Bacilli	o__Lactobacillales	f__Enterococcaceae	g__Enterococcus	s__Enterococcus gilvus	Black bird
ASV002409	1	34	k__Bacteria	p__Firmicutes	c__Bacilli	o__Lactobacillales	f__Enterococcaceae	g__Enterococcus	s__Enterococcus gilvus	Nathusius bat
ASV002420	1	13	k__Bacteria	p__Proteobacteria	c__Gammaproteobacteria	o__Pseudomonadales	f__Pseudomonadaceae	g__Pseudomonas	s__	Black bird
ASV002420	5	66	k__Bacteria	p__Proteobacteria	c__Gammaproteobacteria	o__Pseudomonadales	f__Pseudomonadaceae	g__Pseudomonas	s__	Nathusius bat
ASV002451	1	1	k__Bacteria	p__Proteobacteria	c__Gammaproteobacteria	o__Enterobacterales	f__Enterobacteriaceae	g__Escherichia-Shigella	s__Escherichia coli	Mallard
ASV002451	2	77	k__Bacteria	p__Proteobacteria	c__Gammaproteobacteria	o__Enterobacterales	f__Enterobacteriaceae	g__Escherichia-Shigella	s__Escherichia coli	Wood pigeon
ASV002494	2	46	k__Bacteria	p__Firmicutes	c__Clostridia	o__Clostridiales	f__Clostridiaceae	g__Clostridium sensu stricto 1	s__Clostridium sp. Marseille-P2414	Mallard
ASV002494	1	30	k__Bacteria	p__Firmicutes	c__Clostridia	o__Clostridiales	f__Clostridiaceae	g__Clostridium sensu stricto 1	s__Clostridium sp. Marseille-P2414	Nathusius bat
ASV002572	1	4	k__Bacteria	p__Proteobacteria	c__Gammaproteobacteria	o__Pseudomonadales	f__Pseudomonadaceae	g__Pseudomonas	s__Pseudomonas rhizosphaerae	Black bird
ASV002572	5	69	k__Bacteria	p__Proteobacteria	c__Gammaproteobacteria	o__Pseudomonadales	f__Pseudomonadaceae	g__Pseudomonas	s__Pseudomonas rhizosphaerae	Nathusius bat
ASV002605	1	70	k__Bacteria	p__Proteobacteria	c__Gammaproteobacteria	o__Enterobacterales	f__Enterobacteriaceae	g__Escherichia-Shigella	s__Escherichia coli	Black bird
ASV002605	1	1	k__Bacteria	p__Proteobacteria	c__Gammaproteobacteria	o__Enterobacterales	f__Enterobacteriaceae	g__Escherichia-Shigella	s__Escherichia coli	Wood pigeon
ASV002802	1	33	k__Bacteria	p__Proteobacteria	c__Gammaproteobacteria	o__Pseudomonadales	f__Pseudomonadaceae	g__Pseudomonas	s__	Black bird
ASV002802	2	31	k__Bacteria	p__Proteobacteria	c__Gammaproteobacteria	o__Pseudomonadales	f__Pseudomonadaceae	g__Pseudomonas	s__	Nathusius bat
ASV002810	1	61	k__Bacteria	p__Proteobacteria	c__Gammaproteobacteria	o__Enterobacterales	f__Yersiniaceae	g__Serratia	s__Rahnella sp. 'CDC 21234'	Black bird
ASV002810	1	3	k__Bacteria	p__Proteobacteria	c__Gammaproteobacteria	o__Enterobacterales	f__Yersiniaceae	g__Serratia	s__Rahnella sp. 'CDC 21234'	Nathusius bat
ASV002954	1	1	k__Bacteria	p__Firmicutes	c__Bacilli	o__Lactobacillales	f__Enterococcaceae	g__Enterococcus	s__Enterococcus ureilyticus	Mallard
ASV002954	2	58	k__Bacteria	p__Firmicutes	c__Bacilli	o__Lactobacillales	f__Enterococcaceae	g__Enterococcus	s__Enterococcus ureilyticus	Nathusius bat
ASV003146	1	1	k__Bacteria	p__Firmicutes	c__Bacilli	o__Bacillales	f__Bacillaceae	g__Bacillus	s__	Black bird
ASV003146	4	53	k__Bacteria	p__Firmicutes	c__Bacilli	o__Bacillales	f__Bacillaceae	g__Bacillus	s__	Nathusius bat
ASV003151	1	18	k__Bacteria	p__Proteobacteria	c__Gammaproteobacteria	o__Enterobacterales	f__Enterobacteriaceae	g__Escherichia-Shigella	s__Escherichia albertii	Black bird
ASV003151	2	36	k__Bacteria	p__Proteobacteria	c__Gammaproteobacteria	o__Enterobacterales	f__Enterobacteriaceae	g__Escherichia-Shigella	s__Escherichia albertii	Mallard
ASV003162	3	23	k__Bacteria	p__Firmicutes	c__Bacilli	o__Staphylococcales	f__Staphylococcaceae	g__Staphylococcus	s__Staphylococcus capitis	Black bird
ASV003162	2	12	k__Bacteria	p__Firmicutes	c__Bacilli	o__Staphylococcales	f__Staphylococcaceae	g__Staphylococcus	s__Staphylococcus capitis	Mallard
ASV003162	3	18	k__Bacteria	p__Firmicutes	c__Bacilli	o__Staphylococcales	f__Staphylococcaceae	g__Staphylococcus	s__Staphylococcus capitis	Wood pigeon
ASV003244	1	2	k__Bacteria	p__Firmicutes	c__Bacilli	o__Lactobacillales	f__Enterococcaceae	g__Enterococcus	s__Enterococcus flavescens ATCC 49996	Black bird
ASV003244	2	49	k__Bacteria	p__Firmicutes	c__Bacilli	o__Lactobacillales	f__Enterococcaceae	g__Enterococcus	s__Enterococcus flavescens ATCC 49996	Nathusius bat
ASV003272	2	49	k__Bacteria	p__Firmicutes	c__Bacilli	o__Staphylococcales	f__Staphylococcaceae	g__Staphylococcus	s__Staphylococcus xylosus	Black bird
ASV003272	2	2	k__Bacteria	p__Firmicutes	c__Bacilli	o__Staphylococcales	f__Staphylococcaceae	g__Staphylococcus	s__Staphylococcus xylosus	Mallard
ASV003288	1	48	k__Bacteria	p__Actinobacteriota	c__Actinobacteria	o__Corynebacteriales	f__Corynebacteriaceae	g__Corynebacterium	s__	Black bird
ASV003288	1	1	k__Bacteria	p__Actinobacteriota	c__Actinobacteria	o__Corynebacteriales	f__Corynebacteriaceae	g__Corynebacterium	s__	Mallard
ASV003288	1	1	k__Bacteria	p__Actinobacteriota	c__Actinobacteria	o__Corynebacteriales	f__Corynebacteriaceae	g__Corynebacterium	s__	Wood pigeon
ASV003397	2	11	k__Bacteria	p__Proteobacteria	c__Gammaproteobacteria	o__Enterobacterales	f__Yersiniaceae	g__Serratia	s__Rahnella sp. 'CDC 21234'	Black bird
ASV003397	2	37	k__Bacteria	p__Proteobacteria	c__Gammaproteobacteria	o__Enterobacterales	f__Yersiniaceae	g__Serratia	s__Rahnella sp. 'CDC 21234'	Nathusius bat
ASV003476	3	33	k__Bacteria	p__Proteobacteria	c__Gammaproteobacteria	o__Enterobacterales	f__Enterobacteriaceae	g__Escherichia-Shigella	s__Escherichia coli	Black bird
ASV003476	1	14	k__Bacteria	p__Proteobacteria	c__Gammaproteobacteria	o__Enterobacterales	f__Enterobacteriaceae	g__Escherichia-Shigella	s__Escherichia coli	Wood pigeon
ASV003525	1	39	k__Bacteria	p__Proteobacteria	c__Gammaproteobacteria	o__Enterobacterales	f__Enterobacteriaceae	g__Escherichia-Shigella	s__Escherichia coli	Black bird
ASV003525	1	6	k__Bacteria	p__Proteobacteria	c__Gammaproteobacteria	o__Enterobacterales	f__Enterobacteriaceae	g__Escherichia-Shigella	s__Escherichia coli	Mallard
ASV003541	1	21	k__Bacteria	p__Actinobacteriota	c__Actinobacteria	o__Corynebacteriales	f__Corynebacteriaceae	g__Corynebacterium	s__	Black bird
ASV003541	1	24	k__Bacteria	p__Actinobacteriota	c__Actinobacteria	o__Corynebacteriales	f__Corynebacteriaceae	g__Corynebacterium	s__	Wood pigeon
ASV003649	1	37	k__Bacteria	p__Proteobacteria	c__Gammaproteobacteria	o__Enterobacterales	f__Enterobacteriaceae	g__Escherichia-Shigella	s__Escherichia coli	Mallard
ASV003649	1	6	k__Bacteria	p__Proteobacteria	c__Gammaproteobacteria	o__Enterobacterales	f__Enterobacteriaceae	g__Escherichia-Shigella	s__Escherichia coli	Wood pigeon
ASV003689	1	2	k__Bacteria	p__Firmicutes	c__Clostridia	o__Clostridiales	f__Clostridiaceae	g__Clostridium sensu stricto 1	s__	Black bird
ASV003689	3	40	k__Bacteria	p__Firmicutes	c__Clostridia	o__Clostridiales	f__Clostridiaceae	g__Clostridium sensu stricto 1	s__	Wood pigeon
ASV003712	2	2	k__Bacteria	p__Proteobacteria	c__Gammaproteobacteria	o__Enterobacterales	f__Enterobacteriaceae	g__Escherichia-Shigella	s__Escherichia marmotae	Black bird
ASV003712	1	40	k__Bacteria	p__Proteobacteria	c__Gammaproteobacteria	o__Enterobacterales	f__Enterobacteriaceae	g__Escherichia-Shigella	s__Escherichia marmotae	Wood pigeon
ASV003742	4	40	k__Bacteria	p__Firmicutes	c__Clostridia	o__Clostridiales	f__Clostridiaceae	g__Clostridium sensu stricto 1	s__	Mallard
ASV003742	1	2	k__Bacteria	p__Firmicutes	c__Clostridia	o__Clostridiales	f__Clostridiaceae	g__Clostridium sensu stricto 1	s__	Nathusius bat
ASV003805	1	40	k__Bacteria	p__Actinobacteriota	c__Actinobacteria	o__Corynebacteriales	f__Corynebacteriaceae	g__Corynebacterium	s__	Black bird
ASV003805	1	1	k__Bacteria	p__Actinobacteriota	c__Actinobacteria	o__Corynebacteriales	f__Corynebacteriaceae	g__Corynebacterium	s__	Nathusius bat
ASV003865	1	14	k__Bacteria	p__Proteobacteria	c__Gammaproteobacteria	o__Enterobacterales	f__Enterobacteriaceae	g__Escherichia-Shigella	s__Escherichia coli	Black bird
ASV003865	1	26	k__Bacteria	p__Proteobacteria	c__Gammaproteobacteria	o__Enterobacterales	f__Enterobacteriaceae	g__Escherichia-Shigella	s__Escherichia coli	Wood pigeon
ASV003904	4	38	k__Bacteria	p__Firmicutes	c__Bacilli	o__Mycoplasmatales	f__Mycoplasmataceae	g__Mycoplasma	s__Mycoplasma penetrans HF-2	Black bird
ASV003904	1	1	k__Bacteria	p__Firmicutes	c__Bacilli	o__Mycoplasmatales	f__Mycoplasmataceae	g__Mycoplasma	s__Mycoplasma penetrans HF-2	Wood pigeon
ASV003970	1	1	k__Bacteria	p__Proteobacteria	c__Gammaproteobacteria	o__Enterobacterales	f__Enterobacteriaceae	g__Escherichia-Shigella	s__Escherichia coli	Mallard
ASV003970	1	37	k__Bacteria	p__Proteobacteria	c__Gammaproteobacteria	o__Enterobacterales	f__Enterobacteriaceae	g__Escherichia-Shigella	s__Escherichia coli	Wood pigeon
ASV004072	3	36	k__Bacteria	p__Firmicutes	c__Bacilli	o__Bacillales	f__Bacillaceae	g__Bacillus	s__Bacillus simplex	Black bird
ASV004072	1	1	k__Bacteria	p__Firmicutes	c__Bacilli	o__Bacillales	f__Bacillaceae	g__Bacillus	s__Bacillus simplex	Wood pigeon
ASV004104	2	31	k__Bacteria	p__Firmicutes	c__Clostridia	o__Clostridiales	f__Clostridiaceae	g__Clostridium sensu stricto 1	s__Clostridium sp. Marseille-P2414	Black bird
ASV004104	1	5	k__Bacteria	p__Firmicutes	c__Clostridia	o__Clostridiales	f__Clostridiaceae	g__Clostridium sensu stricto 1	s__Clostridium sp. Marseille-P2414	Wood pigeon
ASV004160	1	1	k__Bacteria	p__Proteobacteria	c__Gammaproteobacteria	o__Enterobacterales	f__Enterobacteriaceae	g__Escherichia-Shigella	s__Escherichia coli	Mallard
ASV004160	1	34	k__Bacteria	p__Proteobacteria	c__Gammaproteobacteria	o__Enterobacterales	f__Enterobacteriaceae	g__Escherichia-Shigella	s__Escherichia coli	Wood pigeon
ASV004258	2	2	k__Bacteria	p__Firmicutes	c__Clostridia	o__Clostridiales	f__Clostridiaceae	g__Clostridium sensu stricto 1	s__Clostridium perfringens	Black bird
ASV004258	2	25	k__Bacteria	p__Firmicutes	c__Clostridia	o__Clostridiales	f__Clostridiaceae	g__Clostridium sensu stricto 1	s__Clostridium perfringens	Mallard
ASV004258	2	7	k__Bacteria	p__Firmicutes	c__Clostridia	o__Clostridiales	f__Clostridiaceae	g__Clostridium sensu stricto 1	s__Clostridium perfringens	Nathusius bat
ASV004298	1	1	k__Bacteria	p__Proteobacteria	c__Gammaproteobacteria	o__Pseudomonadales	f__Pseudomonadaceae	g__Pseudomonas	s__Pseudomonas sp. 02C 26	Black bird
ASV004298	2	33	k__Bacteria	p__Proteobacteria	c__Gammaproteobacteria	o__Pseudomonadales	f__Pseudomonadaceae	g__Pseudomonas	s__Pseudomonas sp. 02C 26	Nathusius bat
ASV004376	2	32	k__Bacteria	p__Proteobacteria	c__Gammaproteobacteria	o__Enterobacterales	f__Enterobacteriaceae	g__Escherichia-Shigella	s__Escherichia coli	Black bird
ASV004376	1	1	k__Bacteria	p__Proteobacteria	c__Gammaproteobacteria	o__Enterobacterales	f__Enterobacteriaceae	g__Escherichia-Shigella	s__Escherichia coli	Mallard
ASV004404	2	7	k__Bacteria	p__Proteobacteria	c__Gammaproteobacteria	o__Pseudomonadales	f__Pseudomonadaceae	g__Pseudomonas	s__	Black bird
ASV004404	3	9	k__Bacteria	p__Proteobacteria	c__Gammaproteobacteria	o__Pseudomonadales	f__Pseudomonadaceae	g__Pseudomonas	s__	Mallard
ASV004404	1	4	k__Bacteria	p__Proteobacteria	c__Gammaproteobacteria	o__Pseudomonadales	f__Pseudomonadaceae	g__Pseudomonas	s__	Nathusius bat
ASV004404	1	13	k__Bacteria	p__Proteobacteria	c__Gammaproteobacteria	o__Pseudomonadales	f__Pseudomonadaceae	g__Pseudomonas	s__	Wood pigeon
ASV004488	1	22	k__Bacteria	p__Proteobacteria	c__Gammaproteobacteria	o__Enterobacterales	f__Enterobacteriaceae	g__Escherichia-Shigella	s__Escherichia coli	Black bird
ASV004488	1	10	k__Bacteria	p__Proteobacteria	c__Gammaproteobacteria	o__Enterobacterales	f__Enterobacteriaceae	g__Escherichia-Shigella	s__Escherichia coli	Wood pigeon
ASV004669	1	27	k__Bacteria	p__Firmicutes	c__Bacilli	o__Staphylococcales	f__Staphylococcaceae	g__Staphylococcus	s__Staphylococcus equorum	Black bird
ASV004669	2	3	k__Bacteria	p__Firmicutes	c__Bacilli	o__Staphylococcales	f__Staphylococcaceae	g__Staphylococcus	s__Staphylococcus equorum	Mallard
ASV004689	1	25	k__Bacteria	p__Proteobacteria	c__Gammaproteobacteria	o__Enterobacterales	f__Yersiniaceae	g__Serratia	s__Rahnella sp. 'CDC 21234'	Black bird
ASV004689	2	5	k__Bacteria	p__Proteobacteria	c__Gammaproteobacteria	o__Enterobacterales	f__Yersiniaceae	g__Serratia	s__Rahnella sp. 'CDC 21234'	Nathusius bat
ASV004701	1	28	k__Bacteria	p__Firmicutes	c__Bacilli	o__Staphylococcales	f__Staphylococcaceae	g__Staphylococcus	s__Staphylococcus aureus	Black bird
ASV004701	1	2	k__Bacteria	p__Firmicutes	c__Bacilli	o__Staphylococcales	f__Staphylococcaceae	g__Staphylococcus	s__Staphylococcus aureus	Mallard
ASV004783	1	1	k__Bacteria	p__Proteobacteria	c__Gammaproteobacteria	o__Enterobacterales	f__Enterobacteriaceae	g__Escherichia-Shigella	s__Escherichia coli	Black bird
ASV004783	1	28	k__Bacteria	p__Proteobacteria	c__Gammaproteobacteria	o__Enterobacterales	f__Enterobacteriaceae	g__Escherichia-Shigella	s__Escherichia coli	Wood pigeon
ASV005232	2	4	k__Bacteria	p__Proteobacteria	c__Gammaproteobacteria	o__Enterobacterales	f__Enterobacteriaceae	g__Escherichia-Shigella	s__Escherichia coli	Black bird
ASV005232	3	21	k__Bacteria	p__Proteobacteria	c__Gammaproteobacteria	o__Enterobacterales	f__Enterobacteriaceae	g__Escherichia-Shigella	s__Escherichia coli	Mallard
ASV005290	2	24	k__Bacteria	p__Proteobacteria	c__Gammaproteobacteria	o__Enterobacterales	f__Enterobacteriaceae	g__Escherichia-Shigella	s__Escherichia marmotae	Black bird
ASV005290	1	1	k__Bacteria	p__Proteobacteria	c__Gammaproteobacteria	o__Enterobacterales	f__Enterobacteriaceae	g__Escherichia-Shigella	s__Escherichia marmotae	Wood pigeon
ASV005465	3	23	k__Bacteria	p__Firmicutes	c__Bacilli	o__Staphylococcales	f__Staphylococcaceae	g__Staphylococcus	s__Staphylococcus saprophyticus	Mallard
ASV005465	1	1	k__Bacteria	p__Firmicutes	c__Bacilli	o__Staphylococcales	f__Staphylococcaceae	g__Staphylococcus	s__Staphylococcus saprophyticus	Nathusius bat
ASV005521	1	1	k__Bacteria	p__Firmicutes	c__Bacilli	o__Staphylococcales	f__Staphylococcaceae	g__Staphylococcus	s__Staphylococcus succinus	Black bird
ASV005521	2	17	k__Bacteria	p__Firmicutes	c__Bacilli	o__Staphylococcales	f__Staphylococcaceae	g__Staphylococcus	s__Staphylococcus succinus	Mallard
ASV005521	1	6	k__Bacteria	p__Firmicutes	c__Bacilli	o__Staphylococcales	f__Staphylococcaceae	g__Staphylococcus	s__Staphylococcus succinus	Wood pigeon
ASV005699	1	16	k__Bacteria	p__Firmicutes	c__Clostridia	o__Clostridiales	f__Clostridiaceae	g__Clostridium sensu stricto 1	s__	Black bird
ASV005699	1	7	k__Bacteria	p__Firmicutes	c__Clostridia	o__Clostridiales	f__Clostridiaceae	g__Clostridium sensu stricto 1	s__	Wood pigeon
ASV005704	1	1	k__Bacteria	p__Firmicutes	c__Bacilli	o__Lactobacillales	f__Enterococcaceae	g__Enterococcus	s__Enterococcus cecorum	Mallard
ASV005704	1	21	k__Bacteria	p__Firmicutes	c__Bacilli	o__Lactobacillales	f__Enterococcaceae	g__Enterococcus	s__Enterococcus cecorum	Wood pigeon
ASV005712	1	11	k__Bacteria	p__Firmicutes	c__Bacilli	o__Staphylococcales	f__Staphylococcaceae	g__Staphylococcus	s__Staphylococcus capitis	Black bird
ASV005712	1	1	k__Bacteria	p__Firmicutes	c__Bacilli	o__Staphylococcales	f__Staphylococcaceae	g__Staphylococcus	s__Staphylococcus capitis	Mallard
ASV005712	1	10	k__Bacteria	p__Firmicutes	c__Bacilli	o__Staphylococcales	f__Staphylococcaceae	g__Staphylococcus	s__Staphylococcus capitis	Wood pigeon
ASV005731	1	13	k__Bacteria	p__Proteobacteria	c__Gammaproteobacteria	o__Enterobacterales	f__Enterobacteriaceae	g__Escherichia-Shigella	s__Escherichia coli	Mallard
ASV005731	2	9	k__Bacteria	p__Proteobacteria	c__Gammaproteobacteria	o__Enterobacterales	f__Enterobacteriaceae	g__Escherichia-Shigella	s__Escherichia coli	Wood pigeon
ASV005742	1	20	k__Bacteria	p__Actinobacteriota	c__Actinobacteria	o__Corynebacteriales	f__Mycobacteriaceae	g__Mycobacterium	s__	Black bird
ASV005742	1	2	k__Bacteria	p__Actinobacteriota	c__Actinobacteria	o__Corynebacteriales	f__Mycobacteriaceae	g__Mycobacterium	s__	Nathusius bat
ASV005759	2	11	k__Bacteria	p__Proteobacteria	c__Gammaproteobacteria	o__Pseudomonadales	f__Pseudomonadaceae	g__Pseudomonas	s__Pseudomonas fluorescens BS2	Black bird
ASV005759	3	11	k__Bacteria	p__Proteobacteria	c__Gammaproteobacteria	o__Pseudomonadales	f__Pseudomonadaceae	g__Pseudomonas	s__Pseudomonas fluorescens BS2	Nathusius bat
ASV005782	1	1	k__Bacteria	p__Bacteroidota	c__Bacteroidia	o__Bacteroidales	f__Prevotellaceae	g__Prevotella_9	s__	Mallard
ASV005782	1	21	k__Bacteria	p__Bacteroidota	c__Bacteroidia	o__Bacteroidales	f__Prevotellaceae	g__Prevotella_9	s__	Wood pigeon
ASV005808	1	21	k__Bacteria	p__Proteobacteria	c__Gammaproteobacteria	o__Enterobacterales	f__Enterobacteriaceae	g__Escherichia-Shigella	s__Escherichia coli	Black bird
ASV005808	1	1	k__Bacteria	p__Proteobacteria	c__Gammaproteobacteria	o__Enterobacterales	f__Enterobacteriaceae	g__Escherichia-Shigella	s__Escherichia coli	Wood pigeon
ASV005847	1	21	k__Bacteria	p__Proteobacteria	c__Gammaproteobacteria	o__Pseudomonadales	f__Pseudomonadaceae	g__Pseudomonas	s__Pseudomonas sp. R-41739	Black bird
ASV005847	1	1	k__Bacteria	p__Proteobacteria	c__Gammaproteobacteria	o__Pseudomonadales	f__Pseudomonadaceae	g__Pseudomonas	s__Pseudomonas sp. R-41739	Wood pigeon
ASV006015	1	5	k__Bacteria	p__Proteobacteria	c__Gammaproteobacteria	o__Enterobacterales	f__Enterobacteriaceae	g__Escherichia-Shigella	s__Escherichia coli	Black bird
ASV006015	1	16	k__Bacteria	p__Proteobacteria	c__Gammaproteobacteria	o__Enterobacterales	f__Enterobacteriaceae	g__Escherichia-Shigella	s__Escherichia coli	Mallard
ASV006208	1	16	k__Bacteria	p__Actinobacteriota	c__Actinobacteria	o__Corynebacteriales	f__Mycobacteriaceae	g__Mycobacterium	s__	Black bird
ASV006208	1	4	k__Bacteria	p__Actinobacteriota	c__Actinobacteria	o__Corynebacteriales	f__Mycobacteriaceae	g__Mycobacterium	s__	Nathusius bat
ASV006653	1	4	k__Bacteria	p__Firmicutes	c__Bacilli	o__Lactobacillales	f__Streptococcaceae	g__Streptococcus	s__Streptococcus macedonicus ACA-DC 198	Mallard
ASV006653	2	14	k__Bacteria	p__Firmicutes	c__Bacilli	o__Lactobacillales	f__Streptococcaceae	g__Streptococcus	s__Streptococcus macedonicus ACA-DC 198	Wood pigeon
ASV006759	1	12	k__Bacteria	p__Proteobacteria	c__Gammaproteobacteria	o__Enterobacterales	f__Enterobacteriaceae	g__Escherichia-Shigella	s__Escherichia fergusonii ATCC 35469	Black bird
ASV006759	1	5	k__Bacteria	p__Proteobacteria	c__Gammaproteobacteria	o__Enterobacterales	f__Enterobacteriaceae	g__Escherichia-Shigella	s__Escherichia fergusonii ATCC 35469	Mallard
ASV006984	1	9	k__Bacteria	p__Firmicutes	c__Bacilli	o__Bacillales	f__Bacillaceae	g__Bacillus	s__	Black bird
ASV006984	1	8	k__Bacteria	p__Firmicutes	c__Bacilli	o__Bacillales	f__Bacillaceae	g__Bacillus	s__	Wood pigeon
ASV007089	1	15	k__Bacteria	p__Proteobacteria	c__Gammaproteobacteria	o__Enterobacterales	f__Yersiniaceae	g__Serratia	s__	Black bird
ASV007089	1	1	k__Bacteria	p__Proteobacteria	c__Gammaproteobacteria	o__Enterobacterales	f__Yersiniaceae	g__Serratia	s__	Nathusius bat
ASV007146	2	15	k__Bacteria	p__Proteobacteria	c__Gammaproteobacteria	o__Pseudomonadales	f__Moraxellaceae	g__Acinetobacter	s__Acinetobacter johnsonii XBB1	Black bird
ASV007146	1	1	k__Bacteria	p__Proteobacteria	c__Gammaproteobacteria	o__Pseudomonadales	f__Moraxellaceae	g__Acinetobacter	s__Acinetobacter johnsonii XBB1	Mallard
ASV007158	2	6	k__Bacteria	p__Proteobacteria	c__Gammaproteobacteria	o__Enterobacterales	f__Enterobacteriaceae	g__Escherichia-Shigella	s__Escherichia coli	Black bird
ASV007158	3	10	k__Bacteria	p__Proteobacteria	c__Gammaproteobacteria	o__Enterobacterales	f__Enterobacteriaceae	g__Escherichia-Shigella	s__Escherichia coli	Wood pigeon
ASV007285	1	1	k__Bacteria	p__Proteobacteria	c__Gammaproteobacteria	o__Enterobacterales	f__Enterobacteriaceae	g__Escherichia-Shigella	s__Escherichia coli	Black bird
ASV007285	1	15	k__Bacteria	p__Proteobacteria	c__Gammaproteobacteria	o__Enterobacterales	f__Enterobacteriaceae	g__Escherichia-Shigella	s__Escherichia coli	Wood pigeon
ASV007563	1	14	k__Bacteria	p__Proteobacteria	c__Gammaproteobacteria	o__Enterobacterales	f__Enterobacteriaceae	g__Escherichia-Shigella	s__Escherichia marmotae	Black bird
ASV007563	1	1	k__Bacteria	p__Proteobacteria	c__Gammaproteobacteria	o__Enterobacterales	f__Enterobacteriaceae	g__Escherichia-Shigella	s__Escherichia marmotae	Wood pigeon
ASV007588	1	1	k__Bacteria	p__Proteobacteria	c__Gammaproteobacteria	o__Pseudomonadales	f__Pseudomonadaceae	g__Pseudomonas	s__Pseudomonas amygdali pv. lachrymans	Mallard
ASV007588	1	14	k__Bacteria	p__Proteobacteria	c__Gammaproteobacteria	o__Pseudomonadales	f__Pseudomonadaceae	g__Pseudomonas	s__Pseudomonas amygdali pv. lachrymans	Nathusius bat
ASV007649	2	14	k__Bacteria	p__Proteobacteria	c__Gammaproteobacteria	o__Pseudomonadales	f__Pseudomonadaceae	g__Pseudomonas	s__Pseudomonas sp. R-41805	Black bird
ASV007649	1	1	k__Bacteria	p__Proteobacteria	c__Gammaproteobacteria	o__Pseudomonadales	f__Pseudomonadaceae	g__Pseudomonas	s__Pseudomonas sp. R-41805	Nathusius bat
ASV007686	1	2	k__Bacteria	p__Firmicutes	c__Bacilli	o__Lactobacillales	f__Enterococcaceae	g__Enterococcus	s__Enterococcus sp. CR-Ec1	Nathusius bat
ASV007686	1	13	k__Bacteria	p__Firmicutes	c__Bacilli	o__Lactobacillales	f__Enterococcaceae	g__Enterococcus	s__Enterococcus sp. CR-Ec1	Wood pigeon
ASV007763	1	4	k__Bacteria	p__Proteobacteria	c__Gammaproteobacteria	o__Enterobacterales	f__Yersiniaceae	g__Serratia	s__Serratia sp. P2ACOL2	Black bird
ASV007763	3	10	k__Bacteria	p__Proteobacteria	c__Gammaproteobacteria	o__Enterobacterales	f__Yersiniaceae	g__Serratia	s__Serratia sp. P2ACOL2	Nathusius bat
ASV007804	2	13	k__Bacteria	p__Firmicutes	c__Clostridia	o__Clostridiales	f__Clostridiaceae	g__Clostridium sensu stricto 1	s__	Mallard
ASV007804	1	1	k__Bacteria	p__Firmicutes	c__Clostridia	o__Clostridiales	f__Clostridiaceae	g__Clostridium sensu stricto 1	s__	Wood pigeon
ASV007977	1	1	k__Bacteria	p__Proteobacteria	c__Gammaproteobacteria	o__Enterobacterales	f__Enterobacteriaceae	g__Escherichia-Shigella	s__Escherichia coli 55989	Mallard
ASV007977	2	13	k__Bacteria	p__Proteobacteria	c__Gammaproteobacteria	o__Enterobacterales	f__Enterobacteriaceae	g__Escherichia-Shigella	s__Escherichia coli 55989	Wood pigeon
ASV008009	1	3	k__Bacteria	p__Firmicutes	c__Bacilli	o__Lactobacillales	f__Enterococcaceae	g__Enterococcus	s__Enterococcus moraviensis ATCC BAA-383	Mallard
ASV008009	1	11	k__Bacteria	p__Firmicutes	c__Bacilli	o__Lactobacillales	f__Enterococcaceae	g__Enterococcus	s__Enterococcus moraviensis ATCC BAA-383	Nathusius bat
ASV008073	1	5	k__Bacteria	p__Firmicutes	c__Bacilli	o__Bacillales	f__Bacillaceae	g__Bacillus	s__Bacillus megaterium	Black bird
ASV008073	1	9	k__Bacteria	p__Firmicutes	c__Bacilli	o__Bacillales	f__Bacillaceae	g__Bacillus	s__Bacillus megaterium	Wood pigeon
ASV008144	1	1	k__Bacteria	p__Proteobacteria	c__Gammaproteobacteria	o__Enterobacterales	f__Enterobacteriaceae	g__Escherichia-Shigella	s__Escherichia coli UMN026	Black bird
ASV008144	2	12	k__Bacteria	p__Proteobacteria	c__Gammaproteobacteria	o__Enterobacterales	f__Enterobacteriaceae	g__Escherichia-Shigella	s__Escherichia coli UMN026	Mallard
ASV008150	5	12	k__Bacteria	p__Proteobacteria	c__Gammaproteobacteria	o__Enterobacterales	f__Enterobacteriaceae	g__Escherichia-Shigella	s__Escherichia marmotae	Black bird
ASV008150	1	1	k__Bacteria	p__Proteobacteria	c__Gammaproteobacteria	o__Enterobacterales	f__Enterobacteriaceae	g__Escherichia-Shigella	s__Escherichia marmotae	Wood pigeon
ASV008259	1	1	k__Bacteria	p__Firmicutes	c__Bacilli	o__Staphylococcales	f__Staphylococcaceae	g__Staphylococcus	s__Staphylococcus epidermidis	Mallard
ASV008259	1	12	k__Bacteria	p__Firmicutes	c__Bacilli	o__Staphylococcales	f__Staphylococcaceae	g__Staphylococcus	s__Staphylococcus epidermidis	Wood pigeon
ASV008407	1	1	k__Bacteria	p__Proteobacteria	c__Gammaproteobacteria	o__Enterobacterales	f__Enterobacteriaceae	g__Escherichia-Shigella	s__Escherichia coli	Mallard
ASV008407	2	12	k__Bacteria	p__Proteobacteria	c__Gammaproteobacteria	o__Enterobacterales	f__Enterobacteriaceae	g__Escherichia-Shigella	s__Escherichia coli	Wood pigeon
ASV008454	1	6	k__Bacteria	p__Proteobacteria	c__Gammaproteobacteria	o__Pseudomonadales	f__Moraxellaceae	g__Acinetobacter	s__Acinetobacter calcoaceticus DSM 30006 = CIP 81.8	Black bird
ASV008454	2	7	k__Bacteria	p__Proteobacteria	c__Gammaproteobacteria	o__Pseudomonadales	f__Moraxellaceae	g__Acinetobacter	s__Acinetobacter calcoaceticus DSM 30006 = CIP 81.8	Nathusius bat
ASV008563	1	1	k__Bacteria	p__Firmicutes	c__Bacilli	o__Bacillales	f__Bacillaceae	g__Bacillus	s__	Nathusius bat
ASV008563	1	11	k__Bacteria	p__Firmicutes	c__Bacilli	o__Bacillales	f__Bacillaceae	g__Bacillus	s__	Wood pigeon
ASV008679	2	8	k__Bacteria	p__Firmicutes	c__Bacilli	o__Lactobacillales	f__Enterococcaceae	g__Enterococcus	s__Enterococcus hirae ATCC 9790	Mallard
ASV008679	1	4	k__Bacteria	p__Firmicutes	c__Bacilli	o__Lactobacillales	f__Enterococcaceae	g__Enterococcus	s__Enterococcus hirae ATCC 9790	Wood pigeon
ASV008801	1	11	k__Bacteria	p__Proteobacteria	c__Gammaproteobacteria	o__Enterobacterales	f__Enterobacteriaceae	g__Escherichia-Shigella	s__Escherichia marmotae	Black bird
ASV008801	1	1	k__Bacteria	p__Proteobacteria	c__Gammaproteobacteria	o__Enterobacterales	f__Enterobacteriaceae	g__Escherichia-Shigella	s__Escherichia marmotae	Wood pigeon
ASV008860	2	4	k__Bacteria	p__Firmicutes	c__Bacilli	o__Lactobacillales	f__Enterococcaceae	g__Enterococcus	s__Enterococcus casseliflavus	Black bird
ASV008860	1	8	k__Bacteria	p__Firmicutes	c__Bacilli	o__Lactobacillales	f__Enterococcaceae	g__Enterococcus	s__Enterococcus casseliflavus	Nathusius bat
ASV008935	1	7	k__Bacteria	p__Proteobacteria	c__Gammaproteobacteria	o__Enterobacterales	f__Enterobacteriaceae	g__Escherichia-Shigella	s__Escherichia fergusonii ATCC 35469	Black bird
ASV008935	1	1	k__Bacteria	p__Proteobacteria	c__Gammaproteobacteria	o__Enterobacterales	f__Enterobacteriaceae	g__Escherichia-Shigella	s__Escherichia fergusonii ATCC 35469	Mallard
ASV008935	1	4	k__Bacteria	p__Proteobacteria	c__Gammaproteobacteria	o__Enterobacterales	f__Enterobacteriaceae	g__Escherichia-Shigella	s__Escherichia fergusonii ATCC 35469	Wood pigeon
ASV009156	1	3	k__Bacteria	p__Actinobacteriota	c__Actinobacteria	o__Corynebacteriales	f__Corynebacteriaceae	g__Corynebacterium	s__	Mallard
ASV009156	1	3	k__Bacteria	p__Actinobacteriota	c__Actinobacteria	o__Corynebacteriales	f__Corynebacteriaceae	g__Corynebacterium	s__	Nathusius bat
ASV009156	2	5	k__Bacteria	p__Actinobacteriota	c__Actinobacteria	o__Corynebacteriales	f__Corynebacteriaceae	g__Corynebacterium	s__	Wood pigeon
ASV009606	2	8	k__Bacteria	p__Actinobacteriota	c__Actinobacteria	o__Corynebacteriales	f__Mycobacteriaceae	g__Mycobacterium	s__	Black bird
ASV009606	1	1	k__Bacteria	p__Actinobacteriota	c__Actinobacteria	o__Corynebacteriales	f__Mycobacteriaceae	g__Mycobacterium	s__	Nathusius bat
ASV009606	1	1	k__Bacteria	p__Actinobacteriota	c__Actinobacteria	o__Corynebacteriales	f__Mycobacteriaceae	g__Mycobacterium	s__	Wood pigeon
ASV009812	1	1	k__Bacteria	p__Proteobacteria	c__Gammaproteobacteria	o__Enterobacterales	f__Enterobacteriaceae	g__Escherichia-Shigella	s__Escherichia coli	Black bird
ASV009812	1	1	k__Bacteria	p__Proteobacteria	c__Gammaproteobacteria	o__Enterobacterales	f__Enterobacteriaceae	g__Escherichia-Shigella	s__Escherichia coli	Mallard
ASV009812	1	8	k__Bacteria	p__Proteobacteria	c__Gammaproteobacteria	o__Enterobacterales	f__Enterobacteriaceae	g__Escherichia-Shigella	s__Escherichia coli	Wood pigeon
ASV009872	1	9	k__Bacteria	p__Proteobacteria	c__Gammaproteobacteria	o__Enterobacterales	f__Enterobacteriaceae	g__Escherichia-Shigella	s__Escherichia coli	Black bird
ASV009872	1	1	k__Bacteria	p__Proteobacteria	c__Gammaproteobacteria	o__Enterobacterales	f__Enterobacteriaceae	g__Escherichia-Shigella	s__Escherichia coli	Wood pigeon
ASV010109	2	2	k__Bacteria	p__Proteobacteria	c__Gammaproteobacteria	o__Enterobacterales	f__Enterobacteriaceae	g__Escherichia-Shigella	s__Escherichia coli	Mallard
ASV010109	1	8	k__Bacteria	p__Proteobacteria	c__Gammaproteobacteria	o__Enterobacterales	f__Enterobacteriaceae	g__Escherichia-Shigella	s__Escherichia coli	Wood pigeon
ASV010111	1	1	k__Bacteria	p__Firmicutes	c__Bacilli	o__Bacillales	f__Bacillaceae	g__Bacillus	s__Bacillus longiquaesitum	Nathusius bat
ASV010111	1	9	k__Bacteria	p__Firmicutes	c__Bacilli	o__Bacillales	f__Bacillaceae	g__Bacillus	s__Bacillus longiquaesitum	Wood pigeon
ASV010457	1	8	k__Bacteria	p__Proteobacteria	c__Gammaproteobacteria	o__Enterobacterales	f__Enterobacteriaceae	g__Escherichia-Shigella	s__Escherichia coli	Black bird
ASV010457	1	1	k__Bacteria	p__Proteobacteria	c__Gammaproteobacteria	o__Enterobacterales	f__Enterobacteriaceae	g__Escherichia-Shigella	s__Escherichia coli	Wood pigeon
ASV010550	1	7	k__Bacteria	p__Firmicutes	c__Bacilli	o__Bacillales	f__Bacillaceae	g__Bacillus	s__Bacillus longiquaesitum	Black bird
ASV010550	1	2	k__Bacteria	p__Firmicutes	c__Bacilli	o__Bacillales	f__Bacillaceae	g__Bacillus	s__Bacillus longiquaesitum	Nathusius bat
ASV011097	1	1	k__Bacteria	p__Proteobacteria	c__Gammaproteobacteria	o__Enterobacterales	f__Enterobacteriaceae	g__Escherichia-Shigella	s__Escherichia coli	Black bird
ASV011097	1	7	k__Bacteria	p__Proteobacteria	c__Gammaproteobacteria	o__Enterobacterales	f__Enterobacteriaceae	g__Escherichia-Shigella	s__Escherichia coli	Wood pigeon
ASV011194	1	6	k__Bacteria	p__Proteobacteria	c__Gammaproteobacteria	o__Pseudomonadales	f__Pseudomonadaceae	g__Pseudomonas	s__	Black bird
ASV011194	2	2	k__Bacteria	p__Proteobacteria	c__Gammaproteobacteria	o__Pseudomonadales	f__Pseudomonadaceae	g__Pseudomonas	s__	Nathusius bat
ASV011292	2	4	k__Bacteria	p__Proteobacteria	c__Gammaproteobacteria	o__Enterobacterales	f__Enterobacteriaceae	g__Escherichia-Shigella	s__Escherichia coli	Black bird
ASV011292	1	1	k__Bacteria	p__Proteobacteria	c__Gammaproteobacteria	o__Enterobacterales	f__Enterobacteriaceae	g__Escherichia-Shigella	s__Escherichia coli	Mallard
ASV011292	3	3	k__Bacteria	p__Proteobacteria	c__Gammaproteobacteria	o__Enterobacterales	f__Enterobacteriaceae	g__Escherichia-Shigella	s__Escherichia coli	Wood pigeon
ASV011342	1	2	k__Bacteria	p__Firmicutes	c__Bacilli	o__Staphylococcales	f__Staphylococcaceae	g__Staphylococcus	s__Staphylococcus succinus	Mallard
ASV011342	2	6	k__Bacteria	p__Firmicutes	c__Bacilli	o__Staphylococcales	f__Staphylococcaceae	g__Staphylococcus	s__Staphylococcus succinus	Wood pigeon
ASV011403	1	1	k__Bacteria	p__Proteobacteria	c__Gammaproteobacteria	o__Enterobacterales	f__Enterobacteriaceae	g__Escherichia-Shigella	s__Escherichia coli	Black bird
ASV011403	2	7	k__Bacteria	p__Proteobacteria	c__Gammaproteobacteria	o__Enterobacterales	f__Enterobacteriaceae	g__Escherichia-Shigella	s__Escherichia coli	Wood pigeon
ASV011776	2	6	k__Bacteria	p__Proteobacteria	c__Gammaproteobacteria	o__Enterobacterales	f__Enterobacteriaceae	g__Escherichia-Shigella	s__Escherichia marmotae	Black bird
ASV011776	1	1	k__Bacteria	p__Proteobacteria	c__Gammaproteobacteria	o__Enterobacterales	f__Enterobacteriaceae	g__Escherichia-Shigella	s__Escherichia marmotae	Wood pigeon
ASV012183	1	5	k__Bacteria	p__Proteobacteria	c__Gammaproteobacteria	o__Enterobacterales	f__Enterobacteriaceae	g__Escherichia-Shigella	s__Escherichia coli	Black bird
ASV012183	2	2	k__Bacteria	p__Proteobacteria	c__Gammaproteobacteria	o__Enterobacterales	f__Enterobacteriaceae	g__Escherichia-Shigella	s__Escherichia coli	Wood pigeon
ASV012190	1	5	k__Bacteria	p__Actinobacteriota	c__Actinobacteria	o__Corynebacteriales	f__Mycobacteriaceae	g__Mycobacterium	s__	Black bird
ASV012190	1	2	k__Bacteria	p__Actinobacteriota	c__Actinobacteria	o__Corynebacteriales	f__Mycobacteriaceae	g__Mycobacterium	s__	Nathusius bat
ASV012401	1	1	k__Bacteria	p__Proteobacteria	c__Gammaproteobacteria	o__Enterobacterales	f__Enterobacteriaceae	g__Escherichia-Shigella	s__Escherichia coli	Black bird
ASV012401	2	6	k__Bacteria	p__Proteobacteria	c__Gammaproteobacteria	o__Enterobacterales	f__Enterobacteriaceae	g__Escherichia-Shigella	s__Escherichia coli	Wood pigeon
ASV012614	1	4	k__Bacteria	p__Actinobacteriota	c__Actinobacteria	o__Corynebacteriales	f__Mycobacteriaceae	g__Mycobacterium	s__	Black bird
ASV012614	1	3	k__Bacteria	p__Actinobacteriota	c__Actinobacteria	o__Corynebacteriales	f__Mycobacteriaceae	g__Mycobacterium	s__	Wood pigeon
ASV012649	1	6	k__Bacteria	p__Bacteroidota	c__Bacteroidia	o__Bacteroidales	f__Prevotellaceae	g__Prevotellaceae Ga6A1 group	s__	Mallard
ASV012649	1	1	k__Bacteria	p__Bacteroidota	c__Bacteroidia	o__Bacteroidales	f__Prevotellaceae	g__Prevotellaceae Ga6A1 group	s__	Wood pigeon
ASV012668	2	6	k__Bacteria	p__Actinobacteriota	c__Actinobacteria	o__Corynebacteriales	f__Mycobacteriaceae	g__Mycobacterium	s__	Black bird
ASV012668	1	1	k__Bacteria	p__Actinobacteriota	c__Actinobacteria	o__Corynebacteriales	f__Mycobacteriaceae	g__Mycobacterium	s__	Nathusius bat
ASV012783	1	5	k__Bacteria	p__Proteobacteria	c__Gammaproteobacteria	o__Enterobacterales	f__Yersiniaceae	g__Serratia	s__Serratia fonticola	Black bird
ASV012783	1	1	k__Bacteria	p__Proteobacteria	c__Gammaproteobacteria	o__Enterobacterales	f__Yersiniaceae	g__Serratia	s__Serratia fonticola	Nathusius bat
ASV012843	1	5	k__Bacteria	p__Firmicutes	c__Bacilli	o__Mycoplasmatales	f__Mycoplasmataceae	g__Mycoplasma	s__Mycoplasma penetrans HF-2	Black bird
ASV012843	1	1	k__Bacteria	p__Firmicutes	c__Bacilli	o__Mycoplasmatales	f__Mycoplasmataceae	g__Mycoplasma	s__Mycoplasma penetrans HF-2	Nathusius bat
ASV012862	1	5	k__Bacteria	p__Firmicutes	c__Bacilli	o__Staphylococcales	f__Staphylococcaceae	g__Staphylococcus	s__Staphylococcus xylosus	Black bird
ASV012862	1	1	k__Bacteria	p__Firmicutes	c__Bacilli	o__Staphylococcales	f__Staphylococcaceae	g__Staphylococcus	s__Staphylococcus xylosus	Nathusius bat
ASV012883	1	1	k__Bacteria	p__Firmicutes	c__Clostridia	o__Clostridiales	f__Clostridiaceae	g__Clostridium sensu stricto 1	s__	Mallard
ASV012883	1	5	k__Bacteria	p__Firmicutes	c__Clostridia	o__Clostridiales	f__Clostridiaceae	g__Clostridium sensu stricto 1	s__	Wood pigeon
ASV013347	1	1	k__Bacteria	p__Firmicutes	c__Bacilli	o__Lactobacillales	f__Streptococcaceae	g__Streptococcus	s__Streptococcus oralis subsp. dentisani	Mallard
ASV013347	1	5	k__Bacteria	p__Firmicutes	c__Bacilli	o__Lactobacillales	f__Streptococcaceae	g__Streptococcus	s__Streptococcus oralis subsp. dentisani	Wood pigeon
ASV013730	2	5	k__Bacteria	p__Proteobacteria	c__Gammaproteobacteria	o__Enterobacterales	f__Enterobacteriaceae	g__Escherichia-Shigella	s__Escherichia marmotae	Black bird
ASV013730	1	1	k__Bacteria	p__Proteobacteria	c__Gammaproteobacteria	o__Enterobacterales	f__Enterobacteriaceae	g__Escherichia-Shigella	s__Escherichia marmotae	Wood pigeon
ASV013781	1	1	k__Bacteria	p__Proteobacteria	c__Gammaproteobacteria	o__Enterobacterales	f__Enterobacteriaceae	g__Escherichia-Shigella	s__Escherichia coli	Black bird
ASV013781	2	5	k__Bacteria	p__Proteobacteria	c__Gammaproteobacteria	o__Enterobacterales	f__Enterobacteriaceae	g__Escherichia-Shigella	s__Escherichia coli	Wood pigeon
ASV014257	1	4	k__Bacteria	p__Firmicutes	c__Clostridia	o__Clostridiales	f__Clostridiaceae	g__Clostridium sensu stricto 1	s__Clostridium perfringens	Black bird
ASV014257	1	1	k__Bacteria	p__Firmicutes	c__Clostridia	o__Clostridiales	f__Clostridiaceae	g__Clostridium sensu stricto 1	s__Clostridium perfringens	Mallard
ASV014519	1	4	k__Bacteria	p__Firmicutes	c__Bacilli	o__Bacillales	f__Bacillaceae	g__Bacillus	s__Bacillus simplex	Black bird
ASV014519	1	1	k__Bacteria	p__Firmicutes	c__Bacilli	o__Bacillales	f__Bacillaceae	g__Bacillus	s__Bacillus simplex	Wood pigeon
ASV014592	1	3	k__Bacteria	p__Firmicutes	c__Bacilli	o__Lactobacillales	f__Enterococcaceae	g__Enterococcus	s__Enterococcus crotali	Mallard
ASV014592	2	2	k__Bacteria	p__Firmicutes	c__Bacilli	o__Lactobacillales	f__Enterococcaceae	g__Enterococcus	s__Enterococcus crotali	Nathusius bat
ASV014636	1	2	k__Bacteria	p__Proteobacteria	c__Gammaproteobacteria	o__Enterobacterales	f__Enterobacteriaceae	g__Escherichia-Shigella	s__Escherichia coli	Black bird
ASV014636	2	3	k__Bacteria	p__Proteobacteria	c__Gammaproteobacteria	o__Enterobacterales	f__Enterobacteriaceae	g__Escherichia-Shigella	s__Escherichia coli	Wood pigeon
ASV014666	1	1	k__Bacteria	p__Firmicutes	c__Bacilli	o__Lactobacillales	f__Enterococcaceae	g__Enterococcus	s__Enterococcus rivorum	Mallard
ASV014666	4	4	k__Bacteria	p__Firmicutes	c__Bacilli	o__Lactobacillales	f__Enterococcaceae	g__Enterococcus	s__Enterococcus rivorum	Nathusius bat
ASV014749	1	2	k__Bacteria	p__Proteobacteria	c__Gammaproteobacteria	o__Enterobacterales	f__Enterobacteriaceae	g__Escherichia-Shigella	s__Escherichia coli	Black bird
ASV014749	3	3	k__Bacteria	p__Proteobacteria	c__Gammaproteobacteria	o__Enterobacterales	f__Enterobacteriaceae	g__Escherichia-Shigella	s__Escherichia coli	Wood pigeon
ASV014803	1	1	k__Bacteria	p__Proteobacteria	c__Gammaproteobacteria	o__Enterobacterales	f__Yersiniaceae	g__Serratia	s__Serratia fonticola	Black bird
ASV014803	3	4	k__Bacteria	p__Proteobacteria	c__Gammaproteobacteria	o__Enterobacterales	f__Yersiniaceae	g__Serratia	s__Serratia fonticola	Nathusius bat
ASV014992	1	1	k__Bacteria	p__Firmicutes	c__Bacilli	o__Bacillales	f__Bacillaceae	g__Bacillus	s__Bacillus murimartini	Black bird
ASV014992	1	4	k__Bacteria	p__Firmicutes	c__Bacilli	o__Bacillales	f__Bacillaceae	g__Bacillus	s__Bacillus murimartini	Wood pigeon
ASV015807	1	1	k__Bacteria	p__Firmicutes	c__Bacilli	o__Lactobacillales	f__Enterococcaceae	g__Enterococcus	s__Enterococcus columbae DSM 7374 = ATCC 51263	Mallard
ASV015807	1	3	k__Bacteria	p__Firmicutes	c__Bacilli	o__Lactobacillales	f__Enterococcaceae	g__Enterococcus	s__Enterococcus columbae DSM 7374 = ATCC 51263	Wood pigeon
ASV015831	2	2	k__Bacteria	p__Proteobacteria	c__Gammaproteobacteria	o__Enterobacterales	f__Yersiniaceae	g__Serratia	s__Rahnella sp. 'CDC 21234'	Nathusius bat
ASV015831	1	2	k__Bacteria	p__Proteobacteria	c__Gammaproteobacteria	o__Enterobacterales	f__Yersiniaceae	g__Serratia	s__Rahnella sp. 'CDC 21234'	Wood pigeon
ASV015843	1	1	k__Bacteria	p__Actinobacteriota	c__Actinobacteria	o__Corynebacteriales	f__Mycobacteriaceae	g__Mycobacterium	s__	Black bird
ASV015843	1	3	k__Bacteria	p__Actinobacteriota	c__Actinobacteria	o__Corynebacteriales	f__Mycobacteriaceae	g__Mycobacterium	s__	Nathusius bat
ASV015911	3	3	k__Bacteria	p__Firmicutes	c__Bacilli	o__Mycoplasmatales	f__Mycoplasmataceae	g__Ureaplasma	s__	Black bird
ASV015911	1	1	k__Bacteria	p__Firmicutes	c__Bacilli	o__Mycoplasmatales	f__Mycoplasmataceae	g__Ureaplasma	s__	Nathusius bat
ASV016914	1	1	k__Bacteria	p__Actinobacteriota	c__Actinobacteria	o__Corynebacteriales	f__Mycobacteriaceae	g__Mycobacterium	s__	Black bird
ASV016914	1	3	k__Bacteria	p__Actinobacteriota	c__Actinobacteria	o__Corynebacteriales	f__Mycobacteriaceae	g__Mycobacterium	s__	Nathusius bat
ASV016998	1	1	k__Bacteria	p__Firmicutes	c__Bacilli	o__Lactobacillales	f__Enterococcaceae	g__Enterococcus	s__Enterococcus columbae DSM 7374 = ATCC 51263	Mallard
ASV016998	2	3	k__Bacteria	p__Firmicutes	c__Bacilli	o__Lactobacillales	f__Enterococcaceae	g__Enterococcus	s__Enterococcus columbae DSM 7374 = ATCC 51263	Wood pigeon
ASV017112	1	1	k__Bacteria	p__Proteobacteria	c__Gammaproteobacteria	o__Enterobacterales	f__Enterobacteriaceae	g__Escherichia-Shigella	s__Escherichia coli	Black bird
ASV017112	1	3	k__Bacteria	p__Proteobacteria	c__Gammaproteobacteria	o__Enterobacterales	f__Enterobacteriaceae	g__Escherichia-Shigella	s__Escherichia coli	Wood pigeon
ASV018289	2	2	k__Bacteria	p__Firmicutes	c__Bacilli	o__Lactobacillales	f__Enterococcaceae	g__Enterococcus	s__Enterococcus faecalis ATCC 27275	Nathusius bat
ASV018289	1	1	k__Bacteria	p__Firmicutes	c__Bacilli	o__Lactobacillales	f__Enterococcaceae	g__Enterococcus	s__Enterococcus faecalis ATCC 27275	Wood pigeon
ASV018433	1	1	k__Bacteria	p__Proteobacteria	c__Gammaproteobacteria	o__Enterobacterales	f__Enterobacteriaceae	g__Escherichia-Shigella	s__Escherichia coli	Black bird
ASV018433	1	2	k__Bacteria	p__Proteobacteria	c__Gammaproteobacteria	o__Enterobacterales	f__Enterobacteriaceae	g__Escherichia-Shigella	s__Escherichia coli	Mallard
ASV018581	1	1	k__Bacteria	p__Campylobacterota	c__Campylobacteria	o__Campylobacterales	f__Helicobacteraceae	g__Helicobacter	s__Helicobacter sp. TUL	Mallard
ASV018581	2	2	k__Bacteria	p__Campylobacterota	c__Campylobacteria	o__Campylobacterales	f__Helicobacteraceae	g__Helicobacter	s__Helicobacter sp. TUL	Wood pigeon
ASV018643	1	2	k__Bacteria	p__Proteobacteria	c__Gammaproteobacteria	o__Enterobacterales	f__Aeromonadaceae	g__Aeromonas	s__Aeromonas allosaccharophila	Mallard
ASV018643	1	1	k__Bacteria	p__Proteobacteria	c__Gammaproteobacteria	o__Enterobacterales	f__Aeromonadaceae	g__Aeromonas	s__Aeromonas allosaccharophila	Nathusius bat
ASV018765	2	2	k__Bacteria	p__Proteobacteria	c__Gammaproteobacteria	o__Enterobacterales	f__Enterobacteriaceae	g__Escherichia-Shigella	s__Escherichia marmotae	Black bird
ASV018765	1	1	k__Bacteria	p__Proteobacteria	c__Gammaproteobacteria	o__Enterobacterales	f__Enterobacteriaceae	g__Escherichia-Shigella	s__Escherichia marmotae	Mallard
ASV019323	1	1	k__Bacteria	p__Proteobacteria	c__Gammaproteobacteria	o__Enterobacterales	f__Enterobacteriaceae	g__Escherichia-Shigella	s__Escherichia coli	Black bird
ASV019323	2	2	k__Bacteria	p__Proteobacteria	c__Gammaproteobacteria	o__Enterobacterales	f__Enterobacteriaceae	g__Escherichia-Shigella	s__Escherichia coli	Mallard
ASV019779	1	1	k__Bacteria	p__Firmicutes	c__Bacilli	o__Lactobacillales	f__Enterococcaceae	g__Enterococcus	s__Enterococcus caccae	Mallard
ASV019779	1	2	k__Bacteria	p__Firmicutes	c__Bacilli	o__Lactobacillales	f__Enterococcaceae	g__Enterococcus	s__Enterococcus caccae	Nathusius bat
ASV021334	2	2	k__Bacteria	p__Actinobacteriota	c__Actinobacteria	o__Corynebacteriales	f__Mycobacteriaceae	g__Mycobacterium	s__	Black bird
ASV021334	1	1	k__Bacteria	p__Actinobacteriota	c__Actinobacteria	o__Corynebacteriales	f__Mycobacteriaceae	g__Mycobacterium	s__	Nathusius bat
ASV021410	1	1	k__Bacteria	p__Proteobacteria	c__Gammaproteobacteria	o__Enterobacterales	f__Yersiniaceae	g__Serratia	s__Serratia fonticola	Black bird
ASV021410	1	1	k__Bacteria	p__Proteobacteria	c__Gammaproteobacteria	o__Enterobacterales	f__Yersiniaceae	g__Serratia	s__Serratia fonticola	Nathusius bat
ASV021512	1	1	k__Bacteria	p__Proteobacteria	c__Gammaproteobacteria	o__Enterobacterales	f__Enterobacteriaceae	g__Escherichia-Shigella	s__Escherichia coli	Black bird
ASV021512	1	1	k__Bacteria	p__Proteobacteria	c__Gammaproteobacteria	o__Enterobacterales	f__Enterobacteriaceae	g__Escherichia-Shigella	s__Escherichia coli	Mallard
ASV021532	1	1	k__Bacteria	p__Proteobacteria	c__Gammaproteobacteria	o__Enterobacterales	f__Enterobacteriaceae	g__Escherichia-Shigella	s__Escherichia coli	Mallard
ASV021532	1	1	k__Bacteria	p__Proteobacteria	c__Gammaproteobacteria	o__Enterobacterales	f__Enterobacteriaceae	g__Escherichia-Shigella	s__Escherichia coli	Wood pigeon
ASV021622	1	1	k__Bacteria	p__Proteobacteria	c__Gammaproteobacteria	o__Enterobacterales	f__Enterobacteriaceae	g__Escherichia-Shigella	s__Escherichia coli	Black bird
ASV021622	1	1	k__Bacteria	p__Proteobacteria	c__Gammaproteobacteria	o__Enterobacterales	f__Enterobacteriaceae	g__Escherichia-Shigella	s__Escherichia coli	Wood pigeon
ASV021693	1	1	k__Bacteria	p__Proteobacteria	c__Gammaproteobacteria	o__Enterobacterales	f__Enterobacteriaceae	g__Escherichia-Shigella	s__Escherichia coli	Black bird
ASV021693	1	1	k__Bacteria	p__Proteobacteria	c__Gammaproteobacteria	o__Enterobacterales	f__Enterobacteriaceae	g__Escherichia-Shigella	s__Escherichia coli	Wood pigeon
ASV021951	1	1	k__Bacteria	p__Proteobacteria	c__Gammaproteobacteria	o__Enterobacterales	f__Yersiniaceae	g__Serratia	s__Serratia fonticola	Black bird
ASV021951	1	1	k__Bacteria	p__Proteobacteria	c__Gammaproteobacteria	o__Enterobacterales	f__Yersiniaceae	g__Serratia	s__Serratia fonticola	Nathusius bat
ASV022000	1	1	k__Bacteria	p__Proteobacteria	c__Gammaproteobacteria	o__Enterobacterales	f__Enterobacteriaceae	g__Escherichia-Shigella	s__Escherichia coli IAI39	Black bird
ASV022000	1	1	k__Bacteria	p__Proteobacteria	c__Gammaproteobacteria	o__Enterobacterales	f__Enterobacteriaceae	g__Escherichia-Shigella	s__Escherichia coli IAI39	Mallard
ASV022009	1	1	k__Bacteria	p__Proteobacteria	c__Gammaproteobacteria	o__Enterobacterales	f__Enterobacteriaceae	g__Escherichia-Shigella	s__Escherichia coli	Black bird
ASV022009	1	1	k__Bacteria	p__Proteobacteria	c__Gammaproteobacteria	o__Enterobacterales	f__Enterobacteriaceae	g__Escherichia-Shigella	s__Escherichia coli	Wood pigeon
ASV022088	1	1	k__Bacteria	p__Proteobacteria	c__Gammaproteobacteria	o__Enterobacterales	f__Enterobacteriaceae	g__Escherichia-Shigella	s__Escherichia marmotae	Black bird
ASV022088	1	1	k__Bacteria	p__Proteobacteria	c__Gammaproteobacteria	o__Enterobacterales	f__Enterobacteriaceae	g__Escherichia-Shigella	s__Escherichia marmotae	Wood pigeon
ASV022227	1	1	k__Bacteria	p__Proteobacteria	c__Gammaproteobacteria	o__Pseudomonadales	f__Pseudomonadaceae	g__Pseudomonas	s__Pseudomonas yamanorum	Mallard
ASV022227	1	1	k__Bacteria	p__Proteobacteria	c__Gammaproteobacteria	o__Pseudomonadales	f__Pseudomonadaceae	g__Pseudomonas	s__Pseudomonas yamanorum	Nathusius bat
ASV022366	1	1	k__Bacteria	p__Proteobacteria	c__Gammaproteobacteria	o__Enterobacterales	f__Enterobacteriaceae	g__Escherichia-Shigella	s__Escherichia coli	Black bird
ASV022366	1	1	k__Bacteria	p__Proteobacteria	c__Gammaproteobacteria	o__Enterobacterales	f__Enterobacteriaceae	g__Escherichia-Shigella	s__Escherichia coli	Wood pigeon
ASV022383	1	1	k__Bacteria	p__Proteobacteria	c__Gammaproteobacteria	o__Enterobacterales	f__Yersiniaceae	g__Serratia	s__Serratia sp. P2ACOL2	Mallard
ASV022383	1	1	k__Bacteria	p__Proteobacteria	c__Gammaproteobacteria	o__Enterobacterales	f__Yersiniaceae	g__Serratia	s__Serratia sp. P2ACOL2	Nathusius bat
ASV022537	1	1	k__Bacteria	p__Proteobacteria	c__Gammaproteobacteria	o__Enterobacterales	f__Enterobacteriaceae	g__Escherichia-Shigella	s__Escherichia coli	Black bird
ASV022537	1	1	k__Bacteria	p__Proteobacteria	c__Gammaproteobacteria	o__Enterobacterales	f__Enterobacteriaceae	g__Escherichia-Shigella	s__Escherichia coli	Wood pigeon
ASV022769	1	1	k__Bacteria	p__Firmicutes	c__Bacilli	o__Lactobacillales	f__Enterococcaceae	g__Enterococcus	s__Enterococcus columbae DSM 7374 = ATCC 51263	Mallard
ASV022769	1	1	k__Bacteria	p__Firmicutes	c__Bacilli	o__Lactobacillales	f__Enterococcaceae	g__Enterococcus	s__Enterococcus columbae DSM 7374 = ATCC 51263	Wood pigeon
ASV023441	1	1	k__Bacteria	p__Proteobacteria	c__Gammaproteobacteria	o__Enterobacterales	f__Enterobacteriaceae	g__Escherichia-Shigella	s__Escherichia coli	Black bird
ASV023441	1	1	k__Bacteria	p__Proteobacteria	c__Gammaproteobacteria	o__Enterobacterales	f__Enterobacteriaceae	g__Escherichia-Shigella	s__Escherichia coli	Wood pigeon
ASV023540	1	1	k__Bacteria	p__Proteobacteria	c__Gammaproteobacteria	o__Enterobacterales	f__Enterobacteriaceae	g__Escherichia-Shigella	s__Escherichia marmotae	Black bird
ASV023540	1	1	k__Bacteria	p__Proteobacteria	c__Gammaproteobacteria	o__Enterobacterales	f__Enterobacteriaceae	g__Escherichia-Shigella	s__Escherichia marmotae	Wood pigeon
ASV023719	1	1	k__Bacteria	p__Proteobacteria	c__Gammaproteobacteria	o__Enterobacterales	f__Enterobacteriaceae	g__Escherichia-Shigella	s__Escherichia coli	Mallard
ASV023719	1	1	k__Bacteria	p__Proteobacteria	c__Gammaproteobacteria	o__Enterobacterales	f__Enterobacteriaceae	g__Escherichia-Shigella	s__Escherichia coli	Wood pigeon
ASV023818	1	1	k__Bacteria	p__Proteobacteria	c__Gammaproteobacteria	o__Enterobacterales	f__Enterobacteriaceae	g__Escherichia-Shigella	s__Escherichia coli	Black bird
ASV023818	1	1	k__Bacteria	p__Proteobacteria	c__Gammaproteobacteria	o__Enterobacterales	f__Enterobacteriaceae	g__Escherichia-Shigella	s__Escherichia coli	Wood pigeon
ASV023837	1	1	k__Bacteria	p__Proteobacteria	c__Gammaproteobacteria	o__Enterobacterales	f__Enterobacteriaceae	g__Escherichia-Shigella	s__Escherichia coli	Black bird
ASV023837	1	1	k__Bacteria	p__Proteobacteria	c__Gammaproteobacteria	o__Enterobacterales	f__Enterobacteriaceae	g__Escherichia-Shigella	s__Escherichia coli	Wood pigeon
ASV024319	1	1	k__Bacteria	p__Proteobacteria	c__Gammaproteobacteria	o__Enterobacterales	f__Enterobacteriaceae	g__Escherichia-Shigella	s__Escherichia coli	Mallard
ASV024319	1	1	k__Bacteria	p__Proteobacteria	c__Gammaproteobacteria	o__Enterobacterales	f__Enterobacteriaceae	g__Escherichia-Shigella	s__Escherichia coli	Wood pigeon
ASV024469	1	1	k__Bacteria	p__Proteobacteria	c__Gammaproteobacteria	o__Enterobacterales	f__Enterobacteriaceae	g__Escherichia-Shigella	s__Escherichia coli	Black bird
ASV024469	1	1	k__Bacteria	p__Proteobacteria	c__Gammaproteobacteria	o__Enterobacterales	f__Enterobacteriaceae	g__Escherichia-Shigella	s__Escherichia coli	Wood pigeon
ASV024618	1	1	k__Bacteria	p__Proteobacteria	c__Gammaproteobacteria	o__Enterobacterales	f__Enterobacteriaceae	g__Escherichia-Shigella	s__Escherichia coli	Black bird
ASV024618	1	1	k__Bacteria	p__Proteobacteria	c__Gammaproteobacteria	o__Enterobacterales	f__Enterobacteriaceae	g__Escherichia-Shigella	s__Escherichia coli	Wood pigeon
ASV024678	1	1	k__Bacteria	p__Proteobacteria	c__Gammaproteobacteria	o__Pseudomonadales	f__Moraxellaceae	g__Acinetobacter	s__	Nathusius bat
ASV024678	1	1	k__Bacteria	p__Proteobacteria	c__Gammaproteobacteria	o__Pseudomonadales	f__Moraxellaceae	g__Acinetobacter	s__	Wood pigeon
ASV024768	1	1	k__Bacteria	p__Proteobacteria	c__Gammaproteobacteria	o__Enterobacterales	f__Enterobacteriaceae	g__Klebsiella	s__Heliconius numata bicoloratus	Black bird
ASV024768	1	1	k__Bacteria	p__Proteobacteria	c__Gammaproteobacteria	o__Enterobacterales	f__Enterobacteriaceae	g__Klebsiella	s__Heliconius numata bicoloratus	Nathusius bat
ASV024989	1	1	k__Bacteria	p__Proteobacteria	c__Gammaproteobacteria	o__Enterobacterales	f__Yersiniaceae	g__Serratia	s__Rahnella sp. 'CDC 21234'	Black bird
ASV024989	1	1	k__Bacteria	p__Proteobacteria	c__Gammaproteobacteria	o__Enterobacterales	f__Yersiniaceae	g__Serratia	s__Rahnella sp. 'CDC 21234'	Nathusius bat
ASV024993	1	1	k__Bacteria	p__Proteobacteria	c__Gammaproteobacteria	o__Pseudomonadales	f__Pseudomonadaceae	g__Pseudomonas	s__Pseudomonas fluorescens A506	Black bird
ASV024993	1	1	k__Bacteria	p__Proteobacteria	c__Gammaproteobacteria	o__Pseudomonadales	f__Pseudomonadaceae	g__Pseudomonas	s__Pseudomonas fluorescens A506	Nathusius bat
ASV025073	1	1	k__Bacteria	p__Proteobacteria	c__Gammaproteobacteria	o__Enterobacterales	f__Enterobacteriaceae	g__Escherichia-Shigella	s__Escherichia coli DSM 30083 = JCM 1649 = ATCC 11775	Black bird
ASV025073	1	1	k__Bacteria	p__Proteobacteria	c__Gammaproteobacteria	o__Enterobacterales	f__Enterobacteriaceae	g__Escherichia-Shigella	s__Escherichia coli DSM 30083 = JCM 1649 = ATCC 11775	Wood pigeon
ASV025241	1	1	k__Bacteria	p__Proteobacteria	c__Gammaproteobacteria	o__Enterobacterales	f__Enterobacteriaceae	g__Escherichia-Shigella	s__Escherichia marmotae	Black bird
ASV025241	1	1	k__Bacteria	p__Proteobacteria	c__Gammaproteobacteria	o__Enterobacterales	f__Enterobacteriaceae	g__Escherichia-Shigella	s__Escherichia marmotae	Wood pigeon
ASV025534	1	1	k__Bacteria	p__Proteobacteria	c__Gammaproteobacteria	o__Enterobacterales	f__Enterobacteriaceae	g__Escherichia-Shigella	s__Escherichia coli	Black bird
ASV025534	1	1	k__Bacteria	p__Proteobacteria	c__Gammaproteobacteria	o__Enterobacterales	f__Enterobacteriaceae	g__Escherichia-Shigella	s__Escherichia coli	Wood pigeon
ASV025628	1	1	k__Bacteria	p__Proteobacteria	c__Gammaproteobacteria	o__Enterobacterales	f__Enterobacteriaceae	g__Escherichia-Shigella	s__Escherichia coli	Black bird
ASV025628	1	1	k__Bacteria	p__Proteobacteria	c__Gammaproteobacteria	o__Enterobacterales	f__Enterobacteriaceae	g__Escherichia-Shigella	s__Escherichia coli	Mallard
ASV026290	1	1	k__Bacteria	p__Firmicutes	c__Bacilli	o__Staphylococcales	f__Staphylococcaceae	g__Staphylococcus	s__Staphylococcus succinus	Mallard
ASV026290	1	1	k__Bacteria	p__Firmicutes	c__Bacilli	o__Staphylococcales	f__Staphylococcaceae	g__Staphylococcus	s__Staphylococcus succinus	Nathusius bat
ASV026326	1	1	k__Bacteria	p__Proteobacteria	c__Gammaproteobacteria	o__Enterobacterales	f__Enterobacteriaceae	g__Escherichia-Shigella	s__Escherichia coli	Black bird
ASV026326	1	1	k__Bacteria	p__Proteobacteria	c__Gammaproteobacteria	o__Enterobacterales	f__Enterobacteriaceae	g__Escherichia-Shigella	s__Escherichia coli	Wood pigeon
ASV026493	1	1	k__Bacteria	p__Proteobacteria	c__Gammaproteobacteria	o__Enterobacterales	f__Enterobacteriaceae	g__Escherichia-Shigella	s__Escherichia coli	Black bird
ASV026493	1	1	k__Bacteria	p__Proteobacteria	c__Gammaproteobacteria	o__Enterobacterales	f__Enterobacteriaceae	g__Escherichia-Shigella	s__Escherichia coli	Mallard
ASV026595	1	1	k__Bacteria	p__Proteobacteria	c__Gammaproteobacteria	o__Enterobacterales	f__Enterobacteriaceae	g__Escherichia-Shigella	s__Escherichia albertii	Black bird
ASV026595	1	1	k__Bacteria	p__Proteobacteria	c__Gammaproteobacteria	o__Enterobacterales	f__Enterobacteriaceae	g__Escherichia-Shigella	s__Escherichia albertii	Mallard
ASV026711	1	1	k__Bacteria	p__Proteobacteria	c__Gammaproteobacteria	o__Enterobacterales	f__Enterobacteriaceae	g__Escherichia-Shigella	s__Escherichia coli	Black bird
ASV026711	1	1	k__Bacteria	p__Proteobacteria	c__Gammaproteobacteria	o__Enterobacterales	f__Enterobacteriaceae	g__Escherichia-Shigella	s__Escherichia coli	Mallard
ASV027024	1	1	k__Bacteria	p__Proteobacteria	c__Gammaproteobacteria	o__Enterobacterales	f__Enterobacteriaceae	g__Escherichia-Shigella	s__Escherichia albertii	Black bird
ASV027024	1	1	k__Bacteria	p__Proteobacteria	c__Gammaproteobacteria	o__Enterobacterales	f__Enterobacteriaceae	g__Escherichia-Shigella	s__Escherichia albertii	Mallard
ASV027101	1	1	k__Bacteria	p__Proteobacteria	c__Gammaproteobacteria	o__Enterobacterales	f__Enterobacteriaceae	g__Escherichia-Shigella	s__Escherichia coli	Black bird
ASV027101	1	1	k__Bacteria	p__Proteobacteria	c__Gammaproteobacteria	o__Enterobacterales	f__Enterobacteriaceae	g__Escherichia-Shigella	s__Escherichia coli	Wood pigeon
ASV027225	1	1	k__Bacteria	p__Proteobacteria	c__Gammaproteobacteria	o__Enterobacterales	f__Enterobacteriaceae	g__Escherichia-Shigella	s__Escherichia coli	Mallard
ASV027225	1	1	k__Bacteria	p__Proteobacteria	c__Gammaproteobacteria	o__Enterobacterales	f__Enterobacteriaceae	g__Escherichia-Shigella	s__Escherichia coli	Wood pigeon
ASV027448	1	1	k__Bacteria	p__Firmicutes	c__Bacilli	o__Lactobacillales	f__Enterococcaceae	g__Enterococcus	s__Enterococcus faecalis ATCC 27275	Black bird
ASV027448	1	1	k__Bacteria	p__Firmicutes	c__Bacilli	o__Lactobacillales	f__Enterococcaceae	g__Enterococcus	s__Enterococcus faecalis ATCC 27275	Nathusius bat
ASV027519	1	1	k__Bacteria	p__Proteobacteria	c__Gammaproteobacteria	o__Enterobacterales	f__Enterobacteriaceae	g__Escherichia-Shigella	s__Escherichia coli	Black bird
ASV027519	1	1	k__Bacteria	p__Proteobacteria	c__Gammaproteobacteria	o__Enterobacterales	f__Enterobacteriaceae	g__Escherichia-Shigella	s__Escherichia coli	Wood pigeon
ASV027644	1	1	k__Bacteria	p__Actinobacteriota	c__Actinobacteria	o__Corynebacteriales	f__Corynebacteriaceae	g__Corynebacterium	s__	Black bird
ASV027644	1	1	k__Bacteria	p__Actinobacteriota	c__Actinobacteria	o__Corynebacteriales	f__Corynebacteriaceae	g__Corynebacterium	s__	Mallard
ASV027776	1	1	k__Bacteria	p__Proteobacteria	c__Gammaproteobacteria	o__Enterobacterales	f__Enterobacteriaceae	g__Escherichia-Shigella	s__Escherichia marmotae	Black bird
ASV027776	1	1	k__Bacteria	p__Proteobacteria	c__Gammaproteobacteria	o__Enterobacterales	f__Enterobacteriaceae	g__Escherichia-Shigella	s__Escherichia marmotae	Wood pigeon
ASV027802	1	1	k__Bacteria	p__Proteobacteria	c__Gammaproteobacteria	o__Enterobacterales	f__Enterobacteriaceae	g__Escherichia-Shigella	s__Escherichia coli	Black bird
ASV027802	1	1	k__Bacteria	p__Proteobacteria	c__Gammaproteobacteria	o__Enterobacterales	f__Enterobacteriaceae	g__Escherichia-Shigella	s__Escherichia coli	Wood pigeon
ASV028119	1	1	k__Bacteria	p__Firmicutes	c__Bacilli	o__Bacillales	f__Bacillaceae	g__Bacillus	s__Bacillus boroniphilus	Mallard
ASV028119	1	1	k__Bacteria	p__Firmicutes	c__Bacilli	o__Bacillales	f__Bacillaceae	g__Bacillus	s__Bacillus boroniphilus	Nathusius bat
ASV028179	1	1	k__Bacteria	p__Proteobacteria	c__Gammaproteobacteria	o__Enterobacterales	f__Enterobacteriaceae	g__Escherichia-Shigella	s__Escherichia coli 55989	Black bird
ASV028179	1	1	k__Bacteria	p__Proteobacteria	c__Gammaproteobacteria	o__Enterobacterales	f__Enterobacteriaceae	g__Escherichia-Shigella	s__Escherichia coli 55989	Wood pigeon

## Sheet: 52_mean_rel_abund_pASVs
52 - Differences in relative abundance of pathogen amplicon sequence variants (pASVs) deteted in more than one host taxa - no subsampling.
Phylum	Class	Order	Family	Genus	Species	ASV	Group	N	Mean	SD	SE
p__Firmicutes	c__Bacilli	o__Mycoplasmatales	f__Mycoplasmataceae	g__Mycoplasma	s__Malacoplasma muris	a__ASV000002	Black bird	81	8.16351e-07	7.34716e-06	8.16351e-07
p__Firmicutes	c__Bacilli	o__Mycoplasmatales	f__Mycoplasmataceae	g__Mycoplasma	s__Malacoplasma muris	a__ASV000002	Mallard	107	0	0	0
p__Firmicutes	c__Bacilli	o__Mycoplasmatales	f__Mycoplasmataceae	g__Mycoplasma	s__Malacoplasma muris	a__ASV000002	Nathusius bat	87	0.0680096	0.116396	0.012479
p__Firmicutes	c__Bacilli	o__Mycoplasmatales	f__Mycoplasmataceae	g__Mycoplasma	s__Malacoplasma muris	a__ASV000002	Wood pigeon	74	0	0	0
p__Campylobacterota	c__Campylobacteria	o__Campylobacterales	f__Campylobacteraceae	g__Campylobacter	s__Campylobacter jejuni subsp. jejuni LMG 23211	a__ASV000003	Black bird	81	0.0508456	0.147802	0.0164225
p__Campylobacterota	c__Campylobacteria	o__Campylobacterales	f__Campylobacteraceae	g__Campylobacter	s__Campylobacter jejuni subsp. jejuni LMG 23211	a__ASV000003	Mallard	107	0	0	0
p__Campylobacterota	c__Campylobacteria	o__Campylobacterales	f__Campylobacteraceae	g__Campylobacter	s__Campylobacter jejuni subsp. jejuni LMG 23211	a__ASV000003	Nathusius bat	87	1.44965e-06	1.35214e-05	1.44965e-06
p__Campylobacterota	c__Campylobacteria	o__Campylobacterales	f__Campylobacteraceae	g__Campylobacter	s__Campylobacter jejuni subsp. jejuni LMG 23211	a__ASV000003	Wood pigeon	74	0	0	0
p__Campylobacterota	c__Campylobacteria	o__Campylobacterales	f__Helicobacteraceae	g__Helicobacter	s__Helicobacter sp. MIT 02-6899	a__ASV000004	Black bird	81	0	0	0
p__Campylobacterota	c__Campylobacteria	o__Campylobacterales	f__Helicobacteraceae	g__Helicobacter	s__Helicobacter sp. MIT 02-6899	a__ASV000004	Mallard	107	9.66486e-06	4.99592e-05	4.82974e-06
p__Campylobacterota	c__Campylobacteria	o__Campylobacterales	f__Helicobacteraceae	g__Helicobacter	s__Helicobacter sp. MIT 02-6899	a__ASV000004	Nathusius bat	87	0	0	0
p__Campylobacterota	c__Campylobacteria	o__Campylobacterales	f__Helicobacteraceae	g__Helicobacter	s__Helicobacter sp. MIT 02-6899	a__ASV000004	Wood pigeon	74	0.0509445	0.137911	0.0160318
p__Campylobacterota	c__Campylobacteria	o__Campylobacterales	f__Helicobacteraceae	g__Helicobacter	s__Helicobacter cf. pullorum	a__ASV000006	Black bird	81	0	0	0
p__Campylobacterota	c__Campylobacteria	o__Campylobacterales	f__Helicobacteraceae	g__Helicobacter	s__Helicobacter cf. pullorum	a__ASV000006	Mallard	107	9.68131e-06	5.35438e-05	5.17627e-06
p__Campylobacterota	c__Campylobacteria	o__Campylobacterales	f__Helicobacteraceae	g__Helicobacter	s__Helicobacter cf. pullorum	a__ASV000006	Nathusius bat	87	0	0	0
p__Campylobacterota	c__Campylobacteria	o__Campylobacterales	f__Helicobacteraceae	g__Helicobacter	s__Helicobacter cf. pullorum	a__ASV000006	Wood pigeon	74	0.0431749	0.109042	0.0126758
p__Proteobacteria	c__Gammaproteobacteria	o__Enterobacterales	f__Enterobacteriaceae	g__Escherichia-Shigella	s__Escherichia marmotae	a__ASV000007	Black bird	81	0.0337453	0.0941584	0.010462
p__Proteobacteria	c__Gammaproteobacteria	o__Enterobacterales	f__Enterobacteriaceae	g__Escherichia-Shigella	s__Escherichia marmotae	a__ASV000007	Mallard	107	5.86331e-05	0.000434801	4.20338e-05
p__Proteobacteria	c__Gammaproteobacteria	o__Enterobacterales	f__Enterobacteriaceae	g__Escherichia-Shigella	s__Escherichia marmotae	a__ASV000007	Nathusius bat	87	0	0	0
p__Proteobacteria	c__Gammaproteobacteria	o__Enterobacterales	f__Enterobacteriaceae	g__Escherichia-Shigella	s__Escherichia marmotae	a__ASV000007	Wood pigeon	74	0.0013829	0.0107515	0.00124984
p__Firmicutes	c__Bacilli	o__Lactobacillales	f__Streptococcaceae	g__Streptococcus	s__Streptococcus alactolyticus	a__ASV000014	Black bird	81	0	0	0
p__Firmicutes	c__Bacilli	o__Lactobacillales	f__Streptococcaceae	g__Streptococcus	s__Streptococcus alactolyticus	a__ASV000014	Mallard	107	0.0234641	0.070796	0.00684411
p__Firmicutes	c__Bacilli	o__Lactobacillales	f__Streptococcaceae	g__Streptococcus	s__Streptococcus alactolyticus	a__ASV000014	Nathusius bat	87	0	0	0
p__Firmicutes	c__Bacilli	o__Lactobacillales	f__Streptococcaceae	g__Streptococcus	s__Streptococcus alactolyticus	a__ASV000014	Wood pigeon	74	4.3875e-05	0.000377427	4.3875e-05
p__Proteobacteria	c__Gammaproteobacteria	o__Enterobacterales	f__Enterobacteriaceae	g__Escherichia-Shigella	s__Escherichia coli	a__ASV000016	Black bird	81	3.90798e-05	0.000351719	3.90798e-05
p__Proteobacteria	c__Gammaproteobacteria	o__Enterobacterales	f__Enterobacteriaceae	g__Escherichia-Shigella	s__Escherichia coli	a__ASV000016	Mallard	107	2.191e-05	0.000126295	1.22094e-05
p__Proteobacteria	c__Gammaproteobacteria	o__Enterobacterales	f__Enterobacteriaceae	g__Escherichia-Shigella	s__Escherichia coli	a__ASV000016	Nathusius bat	87	0	0	0
p__Proteobacteria	c__Gammaproteobacteria	o__Enterobacterales	f__Enterobacteriaceae	g__Escherichia-Shigella	s__Escherichia coli	a__ASV000016	Wood pigeon	74	0.0235472	0.0850177	0.0098831
p__Proteobacteria	c__Gammaproteobacteria	o__Enterobacterales	f__Enterobacteriaceae	g__Escherichia-Shigella	s__Escherichia marmotae	a__ASV000017	Black bird	81	0.0179213	0.0856971	0.0095219
p__Proteobacteria	c__Gammaproteobacteria	o__Enterobacterales	f__Enterobacteriaceae	g__Escherichia-Shigella	s__Escherichia marmotae	a__ASV000017	Mallard	107	1.37196e-06	1.41917e-05	1.37196e-06
p__Proteobacteria	c__Gammaproteobacteria	o__Enterobacterales	f__Enterobacteriaceae	g__Escherichia-Shigella	s__Escherichia marmotae	a__ASV000017	Nathusius bat	87	1.98296e-06	1.84959e-05	1.98296e-06
p__Proteobacteria	c__Gammaproteobacteria	o__Enterobacterales	f__Enterobacteriaceae	g__Escherichia-Shigella	s__Escherichia marmotae	a__ASV000017	Wood pigeon	74	0.000119145	0.00102492	0.000119145
p__Proteobacteria	c__Gammaproteobacteria	o__Enterobacterales	f__Yersiniaceae	g__Serratia	s__Rahnella sp. 'CDC 21234'	a__ASV000022	Black bird	81	0	0	0
p__Proteobacteria	c__Gammaproteobacteria	o__Enterobacterales	f__Yersiniaceae	g__Serratia	s__Rahnella sp. 'CDC 21234'	a__ASV000022	Mallard	107	1.92103e-06	1.98713e-05	1.92103e-06
p__Proteobacteria	c__Gammaproteobacteria	o__Enterobacterales	f__Yersiniaceae	g__Serratia	s__Rahnella sp. 'CDC 21234'	a__ASV000022	Nathusius bat	87	0.0124902	0.0660975	0.00708639
p__Proteobacteria	c__Gammaproteobacteria	o__Enterobacterales	f__Yersiniaceae	g__Serratia	s__Rahnella sp. 'CDC 21234'	a__ASV000022	Wood pigeon	74	0	0	0
p__Campylobacterota	c__Campylobacteria	o__Campylobacterales	f__Campylobacteraceae	g__Campylobacter	s__Campylobacter canadensis	a__ASV000024	Black bird	81	0	0	0
p__Campylobacterota	c__Campylobacteria	o__Campylobacterales	f__Campylobacteraceae	g__Campylobacter	s__Campylobacter canadensis	a__ASV000024	Mallard	107	0.0139512	0.034494	0.00333466
p__Campylobacterota	c__Campylobacteria	o__Campylobacterales	f__Campylobacteraceae	g__Campylobacter	s__Campylobacter canadensis	a__ASV000024	Nathusius bat	87	0	0	0
p__Campylobacterota	c__Campylobacteria	o__Campylobacterales	f__Campylobacteraceae	g__Campylobacter	s__Campylobacter canadensis	a__ASV000024	Wood pigeon	74	0.000358766	0.00308622	0.000358766
p__Campylobacterota	c__Campylobacteria	o__Campylobacterales	f__Helicobacteraceae	g__Helicobacter	s__Helicobacter sp. TUL	a__ASV000046	Black bird	81	0	0	0
p__Campylobacterota	c__Campylobacteria	o__Campylobacterales	f__Helicobacteraceae	g__Helicobacter	s__Helicobacter sp. TUL	a__ASV000046	Mallard	107	2.07339e-06	2.14473e-05	2.07339e-06
p__Campylobacterota	c__Campylobacteria	o__Campylobacterales	f__Helicobacteraceae	g__Helicobacter	s__Helicobacter sp. TUL	a__ASV000046	Nathusius bat	87	0	0	0
p__Campylobacterota	c__Campylobacteria	o__Campylobacterales	f__Helicobacteraceae	g__Helicobacter	s__Helicobacter sp. TUL	a__ASV000046	Wood pigeon	74	0.00993787	0.0504284	0.00586219
p__Firmicutes	c__Bacilli	o__Lactobacillales	f__Enterococcaceae	g__Enterococcus	s__Enterococcus columbae DSM 7374 = ATCC 51263	a__ASV000049	Black bird	81	0	0	0
p__Firmicutes	c__Bacilli	o__Lactobacillales	f__Enterococcaceae	g__Enterococcus	s__Enterococcus columbae DSM 7374 = ATCC 51263	a__ASV000049	Mallard	107	4.1994e-06	3.43317e-05	3.31897e-06
p__Firmicutes	c__Bacilli	o__Lactobacillales	f__Enterococcaceae	g__Enterococcus	s__Enterococcus columbae DSM 7374 = ATCC 51263	a__ASV000049	Nathusius bat	87	0	0	0
p__Firmicutes	c__Bacilli	o__Lactobacillales	f__Enterococcaceae	g__Enterococcus	s__Enterococcus columbae DSM 7374 = ATCC 51263	a__ASV000049	Wood pigeon	74	0.0108607	0.0581759	0.00676282
p__Proteobacteria	c__Gammaproteobacteria	o__Enterobacterales	f__Enterobacteriaceae	g__Escherichia-Shigella	s__Escherichia coli	a__ASV000052	Black bird	81	0.00384417	0.0257273	0.00285859
p__Proteobacteria	c__Gammaproteobacteria	o__Enterobacterales	f__Enterobacteriaceae	g__Escherichia-Shigella	s__Escherichia coli	a__ASV000052	Mallard	107	3.24619e-06	3.35789e-05	3.24619e-06
p__Proteobacteria	c__Gammaproteobacteria	o__Enterobacterales	f__Enterobacteriaceae	g__Escherichia-Shigella	s__Escherichia coli	a__ASV000052	Nathusius bat	87	0	0	0
p__Proteobacteria	c__Gammaproteobacteria	o__Enterobacterales	f__Enterobacteriaceae	g__Escherichia-Shigella	s__Escherichia coli	a__ASV000052	Wood pigeon	74	0.0118551	0.0451162	0.00524465
p__Proteobacteria	c__Gammaproteobacteria	o__Enterobacterales	f__Enterobacteriaceae	g__Escherichia-Shigella	s__Escherichia coli	a__ASV000053	Black bird	81	0.000278484	0.00176276	0.000195862
p__Proteobacteria	c__Gammaproteobacteria	o__Enterobacterales	f__Enterobacteriaceae	g__Escherichia-Shigella	s__Escherichia coli	a__ASV000053	Mallard	107	4.76129e-06	3.57659e-05	3.45762e-06
p__Proteobacteria	c__Gammaproteobacteria	o__Enterobacterales	f__Enterobacteriaceae	g__Escherichia-Shigella	s__Escherichia coli	a__ASV000053	Nathusius bat	87	7.56151e-07	7.05291e-06	7.56151e-07
p__Proteobacteria	c__Gammaproteobacteria	o__Enterobacterales	f__Enterobacteriaceae	g__Escherichia-Shigella	s__Escherichia coli	a__ASV000053	Wood pigeon	74	0.0138476	0.0437681	0.00508793
p__Firmicutes	c__Bacilli	o__Mycoplasmatales	f__Mycoplasmataceae	g__Ureaplasma	s__	a__ASV000057	Black bird	81	0	0	0
p__Firmicutes	c__Bacilli	o__Mycoplasmatales	f__Mycoplasmataceae	g__Ureaplasma	s__	a__ASV000057	Mallard	107	4.09903e-06	4.24007e-05	4.09903e-06
p__Firmicutes	c__Bacilli	o__Mycoplasmatales	f__Mycoplasmataceae	g__Ureaplasma	s__	a__ASV000057	Nathusius bat	87	0	0	0
p__Firmicutes	c__Bacilli	o__Mycoplasmatales	f__Mycoplasmataceae	g__Ureaplasma	s__	a__ASV000057	Wood pigeon	74	0.00846872	0.0535476	0.00622479
p__Proteobacteria	c__Gammaproteobacteria	o__Enterobacterales	f__Enterobacteriaceae	g__Escherichia-Shigella	s__Escherichia coli S88	a__ASV000067	Black bird	81	0.000151878	0.00136691	0.000151878
p__Proteobacteria	c__Gammaproteobacteria	o__Enterobacterales	f__Enterobacteriaceae	g__Escherichia-Shigella	s__Escherichia coli S88	a__ASV000067	Mallard	107	0.000107031	0.000640882	6.19564e-05
p__Proteobacteria	c__Gammaproteobacteria	o__Enterobacterales	f__Enterobacteriaceae	g__Escherichia-Shigella	s__Escherichia coli S88	a__ASV000067	Nathusius bat	87	0	0	0
p__Proteobacteria	c__Gammaproteobacteria	o__Enterobacterales	f__Enterobacteriaceae	g__Escherichia-Shigella	s__Escherichia coli S88	a__ASV000067	Wood pigeon	74	0.00691923	0.024719	0.00287353
p__Firmicutes	c__Bacilli	o__Lactobacillales	f__Enterococcaceae	g__Enterococcus	s__Enterococcus hirae ATCC 9790	a__ASV000069	Black bird	81	0	0	0
p__Firmicutes	c__Bacilli	o__Lactobacillales	f__Enterococcaceae	g__Enterococcus	s__Enterococcus hirae ATCC 9790	a__ASV000069	Mallard	107	3.18683e-06	2.38606e-05	2.30669e-06
p__Firmicutes	c__Bacilli	o__Lactobacillales	f__Enterococcaceae	g__Enterococcus	s__Enterococcus hirae ATCC 9790	a__ASV000069	Nathusius bat	87	0	0	0
p__Firmicutes	c__Bacilli	o__Lactobacillales	f__Enterococcaceae	g__Enterococcus	s__Enterococcus hirae ATCC 9790	a__ASV000069	Wood pigeon	74	0.00863022	0.0428651	0.00498297
p__Proteobacteria	c__Gammaproteobacteria	o__Pseudomonadales	f__Pseudomonadaceae	g__Pseudomonas	s__	a__ASV000074	Black bird	81	0	0	0
p__Proteobacteria	c__Gammaproteobacteria	o__Pseudomonadales	f__Pseudomonadaceae	g__Pseudomonas	s__	a__ASV000074	Mallard	107	1.92103e-06	1.98713e-05	1.92103e-06
p__Proteobacteria	c__Gammaproteobacteria	o__Pseudomonadales	f__Pseudomonadaceae	g__Pseudomonas	s__	a__ASV000074	Nathusius bat	87	0.00481831	0.0208098	0.00223105
p__Proteobacteria	c__Gammaproteobacteria	o__Pseudomonadales	f__Pseudomonadaceae	g__Pseudomonas	s__	a__ASV000074	Wood pigeon	74	0	0	0
p__Proteobacteria	c__Gammaproteobacteria	o__Enterobacterales	f__Enterobacteriaceae	g__Escherichia-Shigella	s__Escherichia coli Nissle 1917	a__ASV000075	Black bird	81	0.00034952	0.00314568	0.00034952
p__Proteobacteria	c__Gammaproteobacteria	o__Enterobacterales	f__Enterobacteriaceae	g__Escherichia-Shigella	s__Escherichia coli Nissle 1917	a__ASV000075	Mallard	107	0	0	0
p__Proteobacteria	c__Gammaproteobacteria	o__Enterobacterales	f__Enterobacteriaceae	g__Escherichia-Shigella	s__Escherichia coli Nissle 1917	a__ASV000075	Nathusius bat	87	0	0	0
p__Proteobacteria	c__Gammaproteobacteria	o__Enterobacterales	f__Enterobacteriaceae	g__Escherichia-Shigella	s__Escherichia coli Nissle 1917	a__ASV000075	Wood pigeon	74	0.00875779	0.0479157	0.00557009
p__Firmicutes	c__Bacilli	o__Lactobacillales	f__Enterococcaceae	g__Enterococcus	s__Enterococcus columbae DSM 7374 = ATCC 51263	a__ASV000080	Black bird	81	0	0	0
p__Firmicutes	c__Bacilli	o__Lactobacillales	f__Enterococcaceae	g__Enterococcus	s__Enterococcus columbae DSM 7374 = ATCC 51263	a__ASV000080	Mallard	107	2.38452e-06	1.75087e-05	1.69263e-06
p__Firmicutes	c__Bacilli	o__Lactobacillales	f__Enterococcaceae	g__Enterococcus	s__Enterococcus columbae DSM 7374 = ATCC 51263	a__ASV000080	Nathusius bat	87	0	0	0
p__Firmicutes	c__Bacilli	o__Lactobacillales	f__Enterococcaceae	g__Enterococcus	s__Enterococcus columbae DSM 7374 = ATCC 51263	a__ASV000080	Wood pigeon	74	0.0144606	0.0559406	0.00650296
p__Proteobacteria	c__Gammaproteobacteria	o__Enterobacterales	f__Enterobacteriaceae	g__Escherichia-Shigella	s__Escherichia coli DSM 30083 = JCM 1649 = ATCC 11775	a__ASV000085	Black bird	81	1.45305e-05	0.000130775	1.45305e-05
p__Proteobacteria	c__Gammaproteobacteria	o__Enterobacterales	f__Enterobacteriaceae	g__Escherichia-Shigella	s__Escherichia coli DSM 30083 = JCM 1649 = ATCC 11775	a__ASV000085	Mallard	107	0	0	0
p__Proteobacteria	c__Gammaproteobacteria	o__Enterobacterales	f__Enterobacteriaceae	g__Escherichia-Shigella	s__Escherichia coli DSM 30083 = JCM 1649 = ATCC 11775	a__ASV000085	Nathusius bat	87	0	0	0
p__Proteobacteria	c__Gammaproteobacteria	o__Enterobacterales	f__Enterobacteriaceae	g__Escherichia-Shigella	s__Escherichia coli DSM 30083 = JCM 1649 = ATCC 11775	a__ASV000085	Wood pigeon	74	0.00700842	0.0286854	0.00333461
p__Firmicutes	c__Bacilli	o__Lactobacillales	f__Enterococcaceae	g__Enterococcus	s__Enterococcus crotali	a__ASV000086	Black bird	81	3.95305e-05	0.000355774	3.95305e-05
p__Firmicutes	c__Bacilli	o__Lactobacillales	f__Enterococcaceae	g__Enterococcus	s__Enterococcus crotali	a__ASV000086	Mallard	107	0.000368837	0.00381528	0.000368837
p__Firmicutes	c__Bacilli	o__Lactobacillales	f__Enterococcaceae	g__Enterococcus	s__Enterococcus crotali	a__ASV000086	Nathusius bat	87	0.00453199	0.0108136	0.00115934
p__Firmicutes	c__Bacilli	o__Lactobacillales	f__Enterococcaceae	g__Enterococcus	s__Enterococcus crotali	a__ASV000086	Wood pigeon	74	0	0	0
p__Proteobacteria	c__Gammaproteobacteria	o__Enterobacterales	f__Enterobacteriaceae	g__Escherichia-Shigella	s__Escherichia albertii	a__ASV000087	Black bird	81	0.00473541	0.0339507	0.0037723
p__Proteobacteria	c__Gammaproteobacteria	o__Enterobacterales	f__Enterobacteriaceae	g__Escherichia-Shigella	s__Escherichia albertii	a__ASV000087	Mallard	107	0	0	0
p__Proteobacteria	c__Gammaproteobacteria	o__Enterobacterales	f__Enterobacteriaceae	g__Escherichia-Shigella	s__Escherichia albertii	a__ASV000087	Nathusius bat	87	1.1453e-06	1.06827e-05	1.1453e-06
p__Proteobacteria	c__Gammaproteobacteria	o__Enterobacterales	f__Enterobacteriaceae	g__Escherichia-Shigella	s__Escherichia albertii	a__ASV000087	Wood pigeon	74	0	0	0
p__Firmicutes	c__Bacilli	o__Mycoplasmatales	f__Mycoplasmataceae	g__Mycoplasma	s__Mycoplasma penetrans HF-2	a__ASV000089	Black bird	81	0.00646374	0.0221605	0.00246227
p__Firmicutes	c__Bacilli	o__Mycoplasmatales	f__Mycoplasmataceae	g__Mycoplasma	s__Mycoplasma penetrans HF-2	a__ASV000089	Mallard	107	0	0	0
p__Firmicutes	c__Bacilli	o__Mycoplasmatales	f__Mycoplasmataceae	g__Mycoplasma	s__Mycoplasma penetrans HF-2	a__ASV000089	Nathusius bat	87	0.000284131	0.00186701	0.000200165
p__Firmicutes	c__Bacilli	o__Mycoplasmatales	f__Mycoplasmataceae	g__Mycoplasma	s__Mycoplasma penetrans HF-2	a__ASV000089	Wood pigeon	74	0	0	0
p__Proteobacteria	c__Gammaproteobacteria	o__Enterobacterales	f__Enterobacteriaceae	g__Escherichia-Shigella	s__Escherichia coli	a__ASV000097	Black bird	81	0.000199101	0.00166579	0.000185088
p__Proteobacteria	c__Gammaproteobacteria	o__Enterobacterales	f__Enterobacteriaceae	g__Escherichia-Shigella	s__Escherichia coli	a__ASV000097	Mallard	107	4.52394e-05	0.000322097	3.11383e-05
p__Proteobacteria	c__Gammaproteobacteria	o__Enterobacterales	f__Enterobacteriaceae	g__Escherichia-Shigella	s__Escherichia coli	a__ASV000097	Nathusius bat	87	0	0	0
p__Proteobacteria	c__Gammaproteobacteria	o__Enterobacterales	f__Enterobacteriaceae	g__Escherichia-Shigella	s__Escherichia coli	a__ASV000097	Wood pigeon	74	0.00762814	0.0391795	0.00455453
p__Proteobacteria	c__Gammaproteobacteria	o__Enterobacterales	f__Enterobacteriaceae	g__Escherichia-Shigella	s__Escherichia albertii	a__ASV000099	Black bird	81	0.00335038	0.0276072	0.00306747
p__Proteobacteria	c__Gammaproteobacteria	o__Enterobacterales	f__Enterobacteriaceae	g__Escherichia-Shigella	s__Escherichia albertii	a__ASV000099	Mallard	107	0	0	0
p__Proteobacteria	c__Gammaproteobacteria	o__Enterobacterales	f__Enterobacteriaceae	g__Escherichia-Shigella	s__Escherichia albertii	a__ASV000099	Nathusius bat	87	7.43099e-07	6.93116e-06	7.43099e-07
p__Proteobacteria	c__Gammaproteobacteria	o__Enterobacterales	f__Enterobacteriaceae	g__Escherichia-Shigella	s__Escherichia albertii	a__ASV000099	Wood pigeon	74	0	0	0
p__Actinobacteriota	c__Actinobacteria	o__Corynebacteriales	f__Corynebacteriaceae	g__Corynebacterium	s__	a__ASV000100	Black bird	81	0	0	0
p__Actinobacteriota	c__Actinobacteria	o__Corynebacteriales	f__Corynebacteriaceae	g__Corynebacterium	s__	a__ASV000100	Mallard	107	5.37733e-06	5.56235e-05	5.37733e-06
p__Actinobacteriota	c__Actinobacteria	o__Corynebacteriales	f__Corynebacteriaceae	g__Corynebacterium	s__	a__ASV000100	Nathusius bat	87	0	0	0
p__Actinobacteriota	c__Actinobacteria	o__Corynebacteriales	f__Corynebacteriaceae	g__Corynebacterium	s__	a__ASV000100	Wood pigeon	74	0.00746661	0.0355015	0.00412696
p__Proteobacteria	c__Gammaproteobacteria	o__Enterobacterales	f__Enterobacteriaceae	g__Escherichia-Shigella	s__Escherichia coli	a__ASV000106	Black bird	81	5.49176e-05	0.000309449	3.43833e-05
p__Proteobacteria	c__Gammaproteobacteria	o__Enterobacterales	f__Enterobacteriaceae	g__Escherichia-Shigella	s__Escherichia coli	a__ASV000106	Mallard	107	0.000296627	0.00245223	0.000237066
p__Proteobacteria	c__Gammaproteobacteria	o__Enterobacterales	f__Enterobacteriaceae	g__Escherichia-Shigella	s__Escherichia coli	a__ASV000106	Nathusius bat	87	0	0	0
p__Proteobacteria	c__Gammaproteobacteria	o__Enterobacterales	f__Enterobacteriaceae	g__Escherichia-Shigella	s__Escherichia coli	a__ASV000106	Wood pigeon	74	0.00650886	0.0282781	0.00328726
p__Firmicutes	c__Bacilli	o__Lactobacillales	f__Enterococcaceae	g__Enterococcus	s__Enterococcus columbae DSM 7374 = ATCC 51263	a__ASV000123	Black bird	81	0	0	0
p__Firmicutes	c__Bacilli	o__Lactobacillales	f__Enterococcaceae	g__Enterococcus	s__Enterococcus columbae DSM 7374 = ATCC 51263	a__ASV000123	Mallard	107	7.57967e-06	6.82028e-05	6.59341e-06
p__Firmicutes	c__Bacilli	o__Lactobacillales	f__Enterococcaceae	g__Enterococcus	s__Enterococcus columbae DSM 7374 = ATCC 51263	a__ASV000123	Nathusius bat	87	0	0	0
p__Firmicutes	c__Bacilli	o__Lactobacillales	f__Enterococcaceae	g__Enterococcus	s__Enterococcus columbae DSM 7374 = ATCC 51263	a__ASV000123	Wood pigeon	74	0.0052498	0.0218402	0.00253887
p__Actinobacteriota	c__Actinobacteria	o__Corynebacteriales	f__Corynebacteriaceae	g__Corynebacterium	s__	a__ASV000130	Black bird	81	0	0	0
p__Actinobacteriota	c__Actinobacteria	o__Corynebacteriales	f__Corynebacteriaceae	g__Corynebacterium	s__	a__ASV000130	Mallard	107	7.17323e-06	5.22223e-05	5.04852e-06
p__Actinobacteriota	c__Actinobacteria	o__Corynebacteriales	f__Corynebacteriaceae	g__Corynebacterium	s__	a__ASV000130	Nathusius bat	87	0	0	0
p__Actinobacteriota	c__Actinobacteria	o__Corynebacteriales	f__Corynebacteriaceae	g__Corynebacterium	s__	a__ASV000130	Wood pigeon	74	0.00472048	0.030591	0.00355613
p__Proteobacteria	c__Gammaproteobacteria	o__Enterobacterales	f__Enterobacteriaceae	g__Escherichia-Shigella	s__Escherichia coli	a__ASV000134	Black bird	81	0.0026588	0.0235794	0.00261993
p__Proteobacteria	c__Gammaproteobacteria	o__Enterobacterales	f__Enterobacteriaceae	g__Escherichia-Shigella	s__Escherichia coli	a__ASV000134	Mallard	107	1.10678e-05	0.000114486	1.10678e-05
p__Proteobacteria	c__Gammaproteobacteria	o__Enterobacterales	f__Enterobacteriaceae	g__Escherichia-Shigella	s__Escherichia coli	a__ASV000134	Nathusius bat	87	0	0	0
p__Proteobacteria	c__Gammaproteobacteria	o__Enterobacterales	f__Enterobacteriaceae	g__Escherichia-Shigella	s__Escherichia coli	a__ASV000134	Wood pigeon	74	0.000384536	0.00235228	0.000273447
p__Firmicutes	c__Bacilli	o__Lactobacillales	f__Enterococcaceae	g__Enterococcus	s__Enterococcus columbae	a__ASV000140	Black bird	81	0	0	0
p__Firmicutes	c__Bacilli	o__Lactobacillales	f__Enterococcaceae	g__Enterococcus	s__Enterococcus columbae	a__ASV000140	Mallard	107	5.3374e-06	5.52105e-05	5.3374e-06
p__Firmicutes	c__Bacilli	o__Lactobacillales	f__Enterococcaceae	g__Enterococcus	s__Enterococcus columbae	a__ASV000140	Nathusius bat	87	0	0	0
p__Firmicutes	c__Bacilli	o__Lactobacillales	f__Enterococcaceae	g__Enterococcus	s__Enterococcus columbae	a__ASV000140	Wood pigeon	74	0.00494444	0.0173635	0.00201847
p__Firmicutes	c__Bacilli	o__Lactobacillales	f__Enterococcaceae	g__Enterococcus	s__Enterococcus columbae DSM 7374 = ATCC 51263	a__ASV000141	Black bird	81	0	0	0
p__Firmicutes	c__Bacilli	o__Lactobacillales	f__Enterococcaceae	g__Enterococcus	s__Enterococcus columbae DSM 7374 = ATCC 51263	a__ASV000141	Mallard	107	2.04952e-06	2.12004e-05	2.04952e-06
p__Firmicutes	c__Bacilli	o__Lactobacillales	f__Enterococcaceae	g__Enterococcus	s__Enterococcus columbae DSM 7374 = ATCC 51263	a__ASV000141	Nathusius bat	87	0	0	0
p__Firmicutes	c__Bacilli	o__Lactobacillales	f__Enterococcaceae	g__Enterococcus	s__Enterococcus columbae DSM 7374 = ATCC 51263	a__ASV000141	Wood pigeon	74	0.0049136	0.0197234	0.0022928
p__Proteobacteria	c__Gammaproteobacteria	o__Enterobacterales	f__Enterobacteriaceae	g__Escherichia-Shigella	s__Escherichia coli	a__ASV000144	Black bird	81	0.00105416	0.00883341	0.00098149
p__Proteobacteria	c__Gammaproteobacteria	o__Enterobacterales	f__Enterobacteriaceae	g__Escherichia-Shigella	s__Escherichia coli	a__ASV000144	Mallard	107	6.02554e-05	0.000400904	3.87569e-05
p__Proteobacteria	c__Gammaproteobacteria	o__Enterobacterales	f__Enterobacteriaceae	g__Escherichia-Shigella	s__Escherichia coli	a__ASV000144	Nathusius bat	87	0	0	0
p__Proteobacteria	c__Gammaproteobacteria	o__Enterobacterales	f__Enterobacteriaceae	g__Escherichia-Shigella	s__Escherichia coli	a__ASV000144	Wood pigeon	74	0.00400308	0.0205041	0.00238355
p__Firmicutes	c__Bacilli	o__Mycoplasmatales	f__Mycoplasmataceae	g__Mycoplasma	s__Mycoplasma moatsii ATCC 27625	a__ASV000147	Black bird	81	4.27334e-06	3.84601e-05	4.27334e-06
p__Firmicutes	c__Bacilli	o__Mycoplasmatales	f__Mycoplasmataceae	g__Mycoplasma	s__Mycoplasma moatsii ATCC 27625	a__ASV000147	Mallard	107	0	0	0
p__Firmicutes	c__Bacilli	o__Mycoplasmatales	f__Mycoplasmataceae	g__Mycoplasma	s__Mycoplasma moatsii ATCC 27625	a__ASV000147	Nathusius bat	87	0.00312153	0.024731	0.00265144
p__Firmicutes	c__Bacilli	o__Mycoplasmatales	f__Mycoplasmataceae	g__Mycoplasma	s__Mycoplasma moatsii ATCC 27625	a__ASV000147	Wood pigeon	74	0	0	0
p__Proteobacteria	c__Gammaproteobacteria	o__Enterobacterales	f__Enterobacteriaceae	g__Escherichia-Shigella	s__Escherichia coli 55989	a__ASV000150	Black bird	81	0	0	0
p__Proteobacteria	c__Gammaproteobacteria	o__Enterobacterales	f__Enterobacteriaceae	g__Escherichia-Shigella	s__Escherichia coli 55989	a__ASV000150	Mallard	107	5.42062e-05	0.000560714	5.42062e-05
p__Proteobacteria	c__Gammaproteobacteria	o__Enterobacterales	f__Enterobacteriaceae	g__Escherichia-Shigella	s__Escherichia coli 55989	a__ASV000150	Nathusius bat	87	0	0	0
p__Proteobacteria	c__Gammaproteobacteria	o__Enterobacterales	f__Enterobacteriaceae	g__Escherichia-Shigella	s__Escherichia coli 55989	a__ASV000150	Wood pigeon	74	0.00448155	0.0331806	0.00385717
p__Proteobacteria	c__Gammaproteobacteria	o__Pseudomonadales	f__Pseudomonadaceae	g__Pseudomonas	s__Pseudomonas yamanorum	a__ASV000156	Black bird	81	0.0045422	0.0143232	0.00159147
p__Proteobacteria	c__Gammaproteobacteria	o__Pseudomonadales	f__Pseudomonadaceae	g__Pseudomonas	s__Pseudomonas yamanorum	a__ASV000156	Mallard	107	6.66829e-06	4.31576e-05	4.1722e-06
p__Proteobacteria	c__Gammaproteobacteria	o__Pseudomonadales	f__Pseudomonadaceae	g__Pseudomonas	s__Pseudomonas yamanorum	a__ASV000156	Nathusius bat	87	1.74265e-05	7.96712e-05	8.54165e-06
p__Proteobacteria	c__Gammaproteobacteria	o__Pseudomonadales	f__Pseudomonadaceae	g__Pseudomonas	s__Pseudomonas yamanorum	a__ASV000156	Wood pigeon	74	0.00244514	0.0111926	0.00130111
p__Proteobacteria	c__Gammaproteobacteria	o__Enterobacterales	f__Yersiniaceae	g__Serratia	s__Serratia proteamaculans 568	a__ASV000158	Black bird	81	2.03305e-05	0.000182974	2.03305e-05
p__Proteobacteria	c__Gammaproteobacteria	o__Enterobacterales	f__Yersiniaceae	g__Serratia	s__Serratia proteamaculans 568	a__ASV000158	Mallard	107	0	0	0
p__Proteobacteria	c__Gammaproteobacteria	o__Enterobacterales	f__Yersiniaceae	g__Serratia	s__Serratia proteamaculans 568	a__ASV000158	Nathusius bat	87	0.00262398	0.0244749	0.00262398
p__Proteobacteria	c__Gammaproteobacteria	o__Enterobacterales	f__Yersiniaceae	g__Serratia	s__Serratia proteamaculans 568	a__ASV000158	Wood pigeon	74	0	0	0
p__Actinobacteriota	c__Actinobacteria	o__Corynebacteriales	f__Corynebacteriaceae	g__Corynebacterium	s__	a__ASV000162	Black bird	81	0	0	0
p__Actinobacteriota	c__Actinobacteria	o__Corynebacteriales	f__Corynebacteriaceae	g__Corynebacterium	s__	a__ASV000162	Mallard	107	1.2139e-06	1.25567e-05	1.2139e-06
p__Actinobacteriota	c__Actinobacteria	o__Corynebacteriales	f__Corynebacteriaceae	g__Corynebacterium	s__	a__ASV000162	Nathusius bat	87	0	0	0
p__Actinobacteriota	c__Actinobacteria	o__Corynebacteriales	f__Corynebacteriaceae	g__Corynebacterium	s__	a__ASV000162	Wood pigeon	74	0.0033642	0.0187261	0.00217686
p__Proteobacteria	c__Gammaproteobacteria	o__Enterobacterales	f__Enterobacteriaceae	g__Escherichia-Shigella	s__Escherichia coli	a__ASV000168	Black bird	81	4.69596e-05	0.000422636	4.69596e-05
p__Proteobacteria	c__Gammaproteobacteria	o__Enterobacterales	f__Enterobacteriaceae	g__Escherichia-Shigella	s__Escherichia coli	a__ASV000168	Mallard	107	0	0	0
p__Proteobacteria	c__Gammaproteobacteria	o__Enterobacterales	f__Enterobacteriaceae	g__Escherichia-Shigella	s__Escherichia coli	a__ASV000168	Nathusius bat	87	0	0	0
p__Proteobacteria	c__Gammaproteobacteria	o__Enterobacterales	f__Enterobacteriaceae	g__Escherichia-Shigella	s__Escherichia coli	a__ASV000168	Wood pigeon	74	0.00589572	0.0507169	0.00589572
p__Firmicutes	c__Clostridia	o__Clostridiales	f__Clostridiaceae	g__Clostridium sensu stricto 1	s__Clostridium sp. Marseille-P2414	a__ASV000169	Black bird	81	0.00445331	0.0196224	0.00218027
p__Firmicutes	c__Clostridia	o__Clostridiales	f__Clostridiaceae	g__Clostridium sensu stricto 1	s__Clostridium sp. Marseille-P2414	a__ASV000169	Mallard	107	0	0	0
p__Firmicutes	c__Clostridia	o__Clostridiales	f__Clostridiaceae	g__Clostridium sensu stricto 1	s__Clostridium sp. Marseille-P2414	a__ASV000169	Nathusius bat	87	0	0	0
p__Firmicutes	c__Clostridia	o__Clostridiales	f__Clostridiaceae	g__Clostridium sensu stricto 1	s__Clostridium sp. Marseille-P2414	a__ASV000169	Wood pigeon	74	0.000247065	0.00212534	0.000247065
p__Firmicutes	c__Bacilli	o__Lactobacillales	f__Enterococcaceae	g__Enterococcus	s__Enterococcus sp. ALS3	a__ASV000176	Black bird	81	0	0	0
p__Firmicutes	c__Bacilli	o__Lactobacillales	f__Enterococcaceae	g__Enterococcus	s__Enterococcus sp. ALS3	a__ASV000176	Mallard	107	1.15262e-05	0.000119228	1.15262e-05
p__Firmicutes	c__Bacilli	o__Lactobacillales	f__Enterococcaceae	g__Enterococcus	s__Enterococcus sp. ALS3	a__ASV000176	Nathusius bat	87	0.00234174	0.0101509	0.00108829
p__Firmicutes	c__Bacilli	o__Lactobacillales	f__Enterococcaceae	g__Enterococcus	s__Enterococcus sp. ALS3	a__ASV000176	Wood pigeon	74	0	0	0
p__Firmicutes	c__Bacilli	o__Lactobacillales	f__Enterococcaceae	g__Enterococcus	s__Enterococcus columbae DSM 7374 = ATCC 51263	a__ASV000177	Black bird	81	0	0	0
p__Firmicutes	c__Bacilli	o__Lactobacillales	f__Enterococcaceae	g__Enterococcus	s__Enterococcus columbae DSM 7374 = ATCC 51263	a__ASV000177	Mallard	107	1.52909e-06	1.5817e-05	1.52909e-06
p__Firmicutes	c__Bacilli	o__Lactobacillales	f__Enterococcaceae	g__Enterococcus	s__Enterococcus columbae DSM 7374 = ATCC 51263	a__ASV000177	Nathusius bat	87	0	0	0
p__Firmicutes	c__Bacilli	o__Lactobacillales	f__Enterococcaceae	g__Enterococcus	s__Enterococcus columbae DSM 7374 = ATCC 51263	a__ASV000177	Wood pigeon	74	0.00278218	0.0130585	0.00151801
p__Proteobacteria	c__Gammaproteobacteria	o__Enterobacterales	f__Enterobacteriaceae	g__Escherichia-Shigella	s__Escherichia coli 55989	a__ASV000184	Black bird	81	0.00183974	0.0150712	0.00167458
p__Proteobacteria	c__Gammaproteobacteria	o__Enterobacterales	f__Enterobacteriaceae	g__Escherichia-Shigella	s__Escherichia coli 55989	a__ASV000184	Mallard	107	2.94258e-05	0.00016561	1.60101e-05
p__Proteobacteria	c__Gammaproteobacteria	o__Enterobacterales	f__Enterobacteriaceae	g__Escherichia-Shigella	s__Escherichia coli 55989	a__ASV000184	Nathusius bat	87	2.52992e-06	2.35975e-05	2.52992e-06
p__Proteobacteria	c__Gammaproteobacteria	o__Enterobacterales	f__Enterobacteriaceae	g__Escherichia-Shigella	s__Escherichia coli 55989	a__ASV000184	Wood pigeon	74	0.000464888	0.00287936	0.000334719
p__Proteobacteria	c__Gammaproteobacteria	o__Enterobacterales	f__Enterobacteriaceae	g__Escherichia-Shigella	s__Escherichia coli	a__ASV000193	Black bird	81	0.000146157	0.000549432	6.1048e-05
p__Proteobacteria	c__Gammaproteobacteria	o__Enterobacterales	f__Enterobacteriaceae	g__Escherichia-Shigella	s__Escherichia coli	a__ASV000193	Mallard	107	3.09548e-05	0.000206581	1.99709e-05
p__Proteobacteria	c__Gammaproteobacteria	o__Enterobacterales	f__Enterobacteriaceae	g__Escherichia-Shigella	s__Escherichia coli	a__ASV000193	Nathusius bat	87	0	0	0
p__Proteobacteria	c__Gammaproteobacteria	o__Enterobacterales	f__Enterobacteriaceae	g__Escherichia-Shigella	s__Escherichia coli	a__ASV000193	Wood pigeon	74	0.00315011	0.0139497	0.00162162
p__Proteobacteria	c__Gammaproteobacteria	o__Enterobacterales	f__Yersiniaceae	g__Serratia	s__Rahnella sp. 'CDC 21234'	a__ASV000194	Black bird	81	2.57258e-05	0.000231532	2.57258e-05
p__Proteobacteria	c__Gammaproteobacteria	o__Enterobacterales	f__Yersiniaceae	g__Serratia	s__Rahnella sp. 'CDC 21234'	a__ASV000194	Mallard	107	0	0	0
p__Proteobacteria	c__Gammaproteobacteria	o__Enterobacterales	f__Yersiniaceae	g__Serratia	s__Rahnella sp. 'CDC 21234'	a__ASV000194	Nathusius bat	87	0.00251028	0.0173764	0.00186295
p__Proteobacteria	c__Gammaproteobacteria	o__Enterobacterales	f__Yersiniaceae	g__Serratia	s__Rahnella sp. 'CDC 21234'	a__ASV000194	Wood pigeon	74	0	0	0
p__Proteobacteria	c__Gammaproteobacteria	o__Enterobacterales	f__Yersiniaceae	g__Serratia	s__Rahnella sp. 'CDC 21234'	a__ASV000200	Black bird	81	0.00103417	0.00930749	0.00103417
p__Proteobacteria	c__Gammaproteobacteria	o__Enterobacterales	f__Yersiniaceae	g__Serratia	s__Rahnella sp. 'CDC 21234'	a__ASV000200	Mallard	107	0	0	0
p__Proteobacteria	c__Gammaproteobacteria	o__Enterobacterales	f__Yersiniaceae	g__Serratia	s__Rahnella sp. 'CDC 21234'	a__ASV000200	Nathusius bat	87	0.00149162	0.0068902	0.000738707
p__Proteobacteria	c__Gammaproteobacteria	o__Enterobacterales	f__Yersiniaceae	g__Serratia	s__Rahnella sp. 'CDC 21234'	a__ASV000200	Wood pigeon	74	0	0	0
p__Firmicutes	c__Bacilli	o__Lactobacillales	f__Streptococcaceae	g__Streptococcus	s__Streptococcus equinus ATCC 700338	a__ASV000207	Black bird	81	0.00206244	0.017137	0.00190412
p__Firmicutes	c__Bacilli	o__Lactobacillales	f__Streptococcaceae	g__Streptococcus	s__Streptococcus equinus ATCC 700338	a__ASV000207	Mallard	107	0.00150245	0.0109979	0.00106321
p__Firmicutes	c__Bacilli	o__Lactobacillales	f__Streptococcaceae	g__Streptococcus	s__Streptococcus equinus ATCC 700338	a__ASV000207	Nathusius bat	87	0	0	0
p__Firmicutes	c__Bacilli	o__Lactobacillales	f__Streptococcaceae	g__Streptococcus	s__Streptococcus equinus ATCC 700338	a__ASV000207	Wood pigeon	74	0	0	0
p__Proteobacteria	c__Gammaproteobacteria	o__Enterobacterales	f__Enterobacteriaceae	g__Escherichia-Shigella	s__Escherichia coli	a__ASV000211	Black bird	81	0.000505404	0.00298645	0.000331828
p__Proteobacteria	c__Gammaproteobacteria	o__Enterobacterales	f__Enterobacteriaceae	g__Escherichia-Shigella	s__Escherichia coli	a__ASV000211	Mallard	107	1.10764e-05	0.000102258	9.88567e-06
p__Proteobacteria	c__Gammaproteobacteria	o__Enterobacterales	f__Enterobacteriaceae	g__Escherichia-Shigella	s__Escherichia coli	a__ASV000211	Nathusius bat	87	0	0	0
p__Proteobacteria	c__Gammaproteobacteria	o__Enterobacterales	f__Enterobacteriaceae	g__Escherichia-Shigella	s__Escherichia coli	a__ASV000211	Wood pigeon	74	0.00191904	0.0122762	0.00142708
p__Proteobacteria	c__Gammaproteobacteria	o__Enterobacterales	f__Yersiniaceae	g__Serratia	s__Serratia fonticola	a__ASV000218	Black bird	81	0.00010235	0.00075934	8.43711e-05
p__Proteobacteria	c__Gammaproteobacteria	o__Enterobacterales	f__Yersiniaceae	g__Serratia	s__Serratia fonticola	a__ASV000218	Mallard	107	5.14014e-06	5.317e-05	5.14014e-06
p__Proteobacteria	c__Gammaproteobacteria	o__Enterobacterales	f__Yersiniaceae	g__Serratia	s__Serratia fonticola	a__ASV000218	Nathusius bat	87	0.00224518	0.00999424	0.0010715
p__Proteobacteria	c__Gammaproteobacteria	o__Enterobacterales	f__Yersiniaceae	g__Serratia	s__Serratia fonticola	a__ASV000218	Wood pigeon	74	0	0	0
p__Firmicutes	c__Bacilli	o__Lactobacillales	f__Enterococcaceae	g__Enterococcus	s__Enterococcus columbae	a__ASV000220	Black bird	81	0	0	0
p__Firmicutes	c__Bacilli	o__Lactobacillales	f__Enterococcaceae	g__Enterococcus	s__Enterococcus columbae	a__ASV000220	Mallard	107	0.000530121	0.00399978	0.000386673
p__Firmicutes	c__Bacilli	o__Lactobacillales	f__Enterococcaceae	g__Enterococcus	s__Enterococcus columbae	a__ASV000220	Nathusius bat	87	0	0	0
p__Firmicutes	c__Bacilli	o__Lactobacillales	f__Enterococcaceae	g__Enterococcus	s__Enterococcus columbae	a__ASV000220	Wood pigeon	74	0.00161145	0.0102496	0.0011915
p__Firmicutes	c__Bacilli	o__Mycoplasmatales	f__Mycoplasmataceae	g__Mycoplasma	s__Malacoplasma microti	a__ASV000231	Black bird	81	0.00184244	0.016582	0.00184244
p__Firmicutes	c__Bacilli	o__Mycoplasmatales	f__Mycoplasmataceae	g__Mycoplasma	s__Malacoplasma microti	a__ASV000231	Mallard	107	0	0	0
p__Firmicutes	c__Bacilli	o__Mycoplasmatales	f__Mycoplasmataceae	g__Mycoplasma	s__Malacoplasma microti	a__ASV000231	Nathusius bat	87	0	0	0
p__Firmicutes	c__Bacilli	o__Mycoplasmatales	f__Mycoplasmataceae	g__Mycoplasma	s__Malacoplasma microti	a__ASV000231	Wood pigeon	74	2.86303e-06	2.46287e-05	2.86303e-06
p__Firmicutes	c__Bacilli	o__Lactobacillales	f__Enterococcaceae	g__Enterococcus	s__Enterococcus columbae DSM 7374 = ATCC 51263	a__ASV000234	Black bird	81	0	0	0
p__Firmicutes	c__Bacilli	o__Lactobacillales	f__Enterococcaceae	g__Enterococcus	s__Enterococcus columbae DSM 7374 = ATCC 51263	a__ASV000234	Mallard	107	1.15737e-06	1.1972e-05	1.15737e-06
p__Firmicutes	c__Bacilli	o__Lactobacillales	f__Enterococcaceae	g__Enterococcus	s__Enterococcus columbae DSM 7374 = ATCC 51263	a__ASV000234	Nathusius bat	87	0	0	0
p__Firmicutes	c__Bacilli	o__Lactobacillales	f__Enterococcaceae	g__Enterococcus	s__Enterococcus columbae DSM 7374 = ATCC 51263	a__ASV000234	Wood pigeon	74	0.00346742	0.029789	0.0034629
p__Firmicutes	c__Bacilli	o__Lactobacillales	f__Enterococcaceae	g__Enterococcus	s__Enterococcus faecalis ATCC 27275	a__ASV000258	Black bird	81	0.000559047	0.00355082	0.000394535
p__Firmicutes	c__Bacilli	o__Lactobacillales	f__Enterococcaceae	g__Enterococcus	s__Enterococcus faecalis ATCC 27275	a__ASV000258	Mallard	107	0.000623227	0.0052239	0.000505014
p__Firmicutes	c__Bacilli	o__Lactobacillales	f__Enterococcaceae	g__Enterococcus	s__Enterococcus faecalis ATCC 27275	a__ASV000258	Nathusius bat	87	0.000182113	0.000821971	8.81245e-05
p__Firmicutes	c__Bacilli	o__Lactobacillales	f__Enterococcaceae	g__Enterococcus	s__Enterococcus faecalis ATCC 27275	a__ASV000258	Wood pigeon	74	0.000952048	0.00420886	0.00048927
p__Bacteroidota	c__Bacteroidia	o__Bacteroidales	f__Prevotellaceae	g__Prevotella_7	s__	a__ASV000276	Black bird	81	0	0	0
p__Bacteroidota	c__Bacteroidia	o__Bacteroidales	f__Prevotellaceae	g__Prevotella_7	s__	a__ASV000276	Mallard	107	0.003367	0.016669	0.00161146
p__Bacteroidota	c__Bacteroidia	o__Bacteroidales	f__Prevotellaceae	g__Prevotella_7	s__	a__ASV000276	Nathusius bat	87	0	0	0
p__Bacteroidota	c__Bacteroidia	o__Bacteroidales	f__Prevotellaceae	g__Prevotella_7	s__	a__ASV000276	Wood pigeon	74	0.000717532	0.00617244	0.000717532
p__Proteobacteria	c__Gammaproteobacteria	o__Enterobacterales	f__Yersiniaceae	g__Serratia	s__Serratia sp. P2ACOL2	a__ASV000279	Black bird	81	0	0	0
p__Proteobacteria	c__Gammaproteobacteria	o__Enterobacterales	f__Yersiniaceae	g__Serratia	s__Serratia sp. P2ACOL2	a__ASV000279	Mallard	107	7.68411e-06	7.9485e-05	7.68411e-06
p__Proteobacteria	c__Gammaproteobacteria	o__Enterobacterales	f__Yersiniaceae	g__Serratia	s__Serratia sp. P2ACOL2	a__ASV000279	Nathusius bat	87	0.00210124	0.00743956	0.000797605
p__Proteobacteria	c__Gammaproteobacteria	o__Enterobacterales	f__Yersiniaceae	g__Serratia	s__Serratia sp. P2ACOL2	a__ASV000279	Wood pigeon	74	0	0	0
p__Proteobacteria	c__Gammaproteobacteria	o__Enterobacterales	f__Enterobacteriaceae	g__Escherichia-Shigella	s__Escherichia coli	a__ASV000288	Black bird	81	0.000101532	0.00066969	7.441e-05
p__Proteobacteria	c__Gammaproteobacteria	o__Enterobacterales	f__Enterobacteriaceae	g__Escherichia-Shigella	s__Escherichia coli	a__ASV000288	Mallard	107	0.000171273	0.00108514	0.000104904
p__Proteobacteria	c__Gammaproteobacteria	o__Enterobacterales	f__Enterobacteriaceae	g__Escherichia-Shigella	s__Escherichia coli	a__ASV000288	Nathusius bat	87	0	0	0
p__Proteobacteria	c__Gammaproteobacteria	o__Enterobacterales	f__Enterobacteriaceae	g__Escherichia-Shigella	s__Escherichia coli	a__ASV000288	Wood pigeon	74	0.0026421	0.0112528	0.00130811
p__Firmicutes	c__Bacilli	o__Lactobacillales	f__Enterococcaceae	g__Enterococcus	s__Enterococcus columbae DSM 7374 = ATCC 51263	a__ASV000304	Black bird	81	0	0	0
p__Firmicutes	c__Bacilli	o__Lactobacillales	f__Enterococcaceae	g__Enterococcus	s__Enterococcus columbae DSM 7374 = ATCC 51263	a__ASV000304	Mallard	107	1.27396e-06	1.3178e-05	1.27396e-06
p__Firmicutes	c__Bacilli	o__Lactobacillales	f__Enterococcaceae	g__Enterococcus	s__Enterococcus columbae DSM 7374 = ATCC 51263	a__ASV000304	Nathusius bat	87	0	0	0
p__Firmicutes	c__Bacilli	o__Lactobacillales	f__Enterococcaceae	g__Enterococcus	s__Enterococcus columbae DSM 7374 = ATCC 51263	a__ASV000304	Wood pigeon	74	0.001279	0.00878549	0.00102129
p__Bacteroidota	c__Bacteroidia	o__Bacteroidales	f__Prevotellaceae	g__Prevotella	s__	a__ASV000325	Black bird	81	0	0	0
p__Bacteroidota	c__Bacteroidia	o__Bacteroidales	f__Prevotellaceae	g__Prevotella	s__	a__ASV000325	Mallard	107	0.0015482	0.00566483	0.00054764
p__Bacteroidota	c__Bacteroidia	o__Bacteroidales	f__Prevotellaceae	g__Prevotella	s__	a__ASV000325	Nathusius bat	87	0	0	0
p__Bacteroidota	c__Bacteroidia	o__Bacteroidales	f__Prevotellaceae	g__Prevotella	s__	a__ASV000325	Wood pigeon	74	6.21597e-06	5.34718e-05	6.21597e-06
p__Firmicutes	c__Clostridia	o__Clostridiales	f__Clostridiaceae	g__Clostridium sensu stricto 1	s__	a__ASV000331	Black bird	81	0	0	0
p__Firmicutes	c__Clostridia	o__Clostridiales	f__Clostridiaceae	g__Clostridium sensu stricto 1	s__	a__ASV000331	Mallard	107	1.92074e-05	0.000198683	1.92074e-05
p__Firmicutes	c__Clostridia	o__Clostridiales	f__Clostridiaceae	g__Clostridium sensu stricto 1	s__	a__ASV000331	Nathusius bat	87	0	0	0
p__Firmicutes	c__Clostridia	o__Clostridiales	f__Clostridiaceae	g__Clostridium sensu stricto 1	s__	a__ASV000331	Wood pigeon	74	0.00178104	0.0106776	0.00124125
p__Proteobacteria	c__Gammaproteobacteria	o__Enterobacterales	f__Yersiniaceae	g__Serratia	s__Serratia sp. 3ACOL1	a__ASV000363	Black bird	81	0.000238416	0.00210715	0.000234128
p__Proteobacteria	c__Gammaproteobacteria	o__Enterobacterales	f__Yersiniaceae	g__Serratia	s__Serratia sp. 3ACOL1	a__ASV000363	Mallard	107	0	0	0
p__Proteobacteria	c__Gammaproteobacteria	o__Enterobacterales	f__Yersiniaceae	g__Serratia	s__Serratia sp. 3ACOL1	a__ASV000363	Nathusius bat	87	0.000772419	0.00512825	0.000549806
p__Proteobacteria	c__Gammaproteobacteria	o__Enterobacterales	f__Yersiniaceae	g__Serratia	s__Serratia sp. 3ACOL1	a__ASV000363	Wood pigeon	74	0	0	0
p__Proteobacteria	c__Gammaproteobacteria	o__Enterobacterales	f__Enterobacteriaceae	g__Escherichia-Shigella	s__Escherichia coli	a__ASV000370	Black bird	81	0	0	0
p__Proteobacteria	c__Gammaproteobacteria	o__Enterobacterales	f__Enterobacteriaceae	g__Escherichia-Shigella	s__Escherichia coli	a__ASV000370	Mallard	107	4.11522e-05	0.000186362	1.80163e-05
p__Proteobacteria	c__Gammaproteobacteria	o__Enterobacterales	f__Enterobacteriaceae	g__Escherichia-Shigella	s__Escherichia coli	a__ASV000370	Nathusius bat	87	0	0	0
p__Proteobacteria	c__Gammaproteobacteria	o__Enterobacterales	f__Enterobacteriaceae	g__Escherichia-Shigella	s__Escherichia coli	a__ASV000370	Wood pigeon	74	0.00142033	0.00925846	0.00107627
p__Proteobacteria	c__Gammaproteobacteria	o__Enterobacterales	f__Aeromonadaceae	g__Aeromonas	s__Aeromonas veronii	a__ASV000392	Black bird	81	0	0	0
p__Proteobacteria	c__Gammaproteobacteria	o__Enterobacterales	f__Aeromonadaceae	g__Aeromonas	s__Aeromonas veronii	a__ASV000392	Mallard	107	8.00611e-06	8.28158e-05	8.00611e-06
p__Proteobacteria	c__Gammaproteobacteria	o__Enterobacterales	f__Aeromonadaceae	g__Aeromonas	s__Aeromonas veronii	a__ASV000392	Nathusius bat	87	0.000825231	0.00509594	0.000546342
p__Proteobacteria	c__Gammaproteobacteria	o__Enterobacterales	f__Aeromonadaceae	g__Aeromonas	s__Aeromonas veronii	a__ASV000392	Wood pigeon	74	0	0	0
p__Proteobacteria	c__Gammaproteobacteria	o__Enterobacterales	f__Enterobacteriaceae	g__Escherichia-Shigella	s__Escherichia albertii	a__ASV000408	Black bird	81	0.0010272	0.00908573	0.00100953
p__Proteobacteria	c__Gammaproteobacteria	o__Enterobacterales	f__Enterobacteriaceae	g__Escherichia-Shigella	s__Escherichia albertii	a__ASV000408	Mallard	107	0.000112769	0.000859086	8.3051e-05
p__Proteobacteria	c__Gammaproteobacteria	o__Enterobacterales	f__Enterobacteriaceae	g__Escherichia-Shigella	s__Escherichia albertii	a__ASV000408	Nathusius bat	87	0	0	0
p__Proteobacteria	c__Gammaproteobacteria	o__Enterobacterales	f__Enterobacteriaceae	g__Escherichia-Shigella	s__Escherichia albertii	a__ASV000408	Wood pigeon	74	0	0	0
p__Firmicutes	c__Clostridia	o__Clostridiales	f__Clostridiaceae	g__Clostridium sensu stricto 1	s__Clostridium perfringens NCTC 8239	a__ASV000423	Black bird	81	0.00131397	0.00748095	0.000831217
p__Firmicutes	c__Clostridia	o__Clostridiales	f__Clostridiaceae	g__Clostridium sensu stricto 1	s__Clostridium perfringens NCTC 8239	a__ASV000423	Mallard	107	1.54994e-05	0.000153305	1.48206e-05
p__Firmicutes	c__Clostridia	o__Clostridiales	f__Clostridiaceae	g__Clostridium sensu stricto 1	s__Clostridium perfringens NCTC 8239	a__ASV000423	Nathusius bat	87	0	0	0
p__Firmicutes	c__Clostridia	o__Clostridiales	f__Clostridiaceae	g__Clostridium sensu stricto 1	s__Clostridium perfringens NCTC 8239	a__ASV000423	Wood pigeon	74	0	0	0
p__Firmicutes	c__Bacilli	o__Staphylococcales	f__Staphylococcaceae	g__Staphylococcus	s__Staphylococcus epidermidis	a__ASV000465	Black bird	81	0.00159646	0.0128936	0.00143262
p__Firmicutes	c__Bacilli	o__Staphylococcales	f__Staphylococcaceae	g__Staphylococcus	s__Staphylococcus epidermidis	a__ASV000465	Mallard	107	8.17193e-06	4.80077e-05	4.64108e-06
p__Firmicutes	c__Bacilli	o__Staphylococcales	f__Staphylococcaceae	g__Staphylococcus	s__Staphylococcus epidermidis	a__ASV000465	Nathusius bat	87	0	0	0
p__Firmicutes	c__Bacilli	o__Staphylococcales	f__Staphylococcaceae	g__Staphylococcus	s__Staphylococcus epidermidis	a__ASV000465	Wood pigeon	74	0.000420754	0.00278155	0.000323348
p__Proteobacteria	c__Gammaproteobacteria	o__Enterobacterales	f__Enterobacteriaceae	g__Escherichia-Shigella	s__Escherichia coli	a__ASV000474	Black bird	81	7.69209e-05	0.00057647	6.40522e-05
p__Proteobacteria	c__Gammaproteobacteria	o__Enterobacterales	f__Enterobacteriaceae	g__Escherichia-Shigella	s__Escherichia coli	a__ASV000474	Mallard	107	0.00027147	0.00129867	0.000125548
p__Proteobacteria	c__Gammaproteobacteria	o__Enterobacterales	f__Enterobacteriaceae	g__Escherichia-Shigella	s__Escherichia coli	a__ASV000474	Nathusius bat	87	2.04889e-06	1.91107e-05	2.04889e-06
p__Proteobacteria	c__Gammaproteobacteria	o__Enterobacterales	f__Enterobacteriaceae	g__Escherichia-Shigella	s__Escherichia coli	a__ASV000474	Wood pigeon	74	0.000755121	0.00275314	0.000320046
p__Proteobacteria	c__Gammaproteobacteria	o__Enterobacterales	f__Enterobacteriaceae	g__Escherichia-Shigella	s__Escherichia coli IAI39	a__ASV000484	Black bird	81	0.000587893	0.0041597	0.000462189
p__Proteobacteria	c__Gammaproteobacteria	o__Enterobacterales	f__Enterobacteriaceae	g__Escherichia-Shigella	s__Escherichia coli IAI39	a__ASV000484	Mallard	107	7.29418e-05	0.000666379	6.44213e-05
p__Proteobacteria	c__Gammaproteobacteria	o__Enterobacterales	f__Enterobacteriaceae	g__Escherichia-Shigella	s__Escherichia coli IAI39	a__ASV000484	Nathusius bat	87	0	0	0
p__Proteobacteria	c__Gammaproteobacteria	o__Enterobacterales	f__Enterobacteriaceae	g__Escherichia-Shigella	s__Escherichia coli IAI39	a__ASV000484	Wood pigeon	74	0.000102615	0.000882729	0.000102615
p__Firmicutes	c__Bacilli	o__Lactobacillales	f__Enterococcaceae	g__Enterococcus	s__Enterococcus mundtii ATCC 882	a__ASV000490	Black bird	81	0.000942776	0.00848499	0.000942776
p__Firmicutes	c__Bacilli	o__Lactobacillales	f__Enterococcaceae	g__Enterococcus	s__Enterococcus mundtii ATCC 882	a__ASV000490	Mallard	107	0	0	0
p__Firmicutes	c__Bacilli	o__Lactobacillales	f__Enterococcaceae	g__Enterococcus	s__Enterococcus mundtii ATCC 882	a__ASV000490	Nathusius bat	87	0	0	0
p__Firmicutes	c__Bacilli	o__Lactobacillales	f__Enterococcaceae	g__Enterococcus	s__Enterococcus mundtii ATCC 882	a__ASV000490	Wood pigeon	74	0.000267933	0.00230485	0.000267933
p__Firmicutes	c__Bacilli	o__Lactobacillales	f__Enterococcaceae	g__Enterococcus	s__Enterococcus moraviensis ATCC BAA-383	a__ASV000501	Black bird	81	1.89351e-05	0.000170416	1.89351e-05
p__Firmicutes	c__Bacilli	o__Lactobacillales	f__Enterococcaceae	g__Enterococcus	s__Enterococcus moraviensis ATCC BAA-383	a__ASV000501	Mallard	107	0	0	0
p__Firmicutes	c__Bacilli	o__Lactobacillales	f__Enterococcaceae	g__Enterococcus	s__Enterococcus moraviensis ATCC BAA-383	a__ASV000501	Nathusius bat	87	0.00103411	0.00497178	0.000533031
p__Firmicutes	c__Bacilli	o__Lactobacillales	f__Enterococcaceae	g__Enterococcus	s__Enterococcus moraviensis ATCC BAA-383	a__ASV000501	Wood pigeon	74	0	0	0
p__Proteobacteria	c__Gammaproteobacteria	o__Pseudomonadales	f__Pseudomonadaceae	g__Pseudomonas	s__Pseudomonas protegens	a__ASV000502	Black bird	81	0.00116169	0.00837753	0.000930837
p__Proteobacteria	c__Gammaproteobacteria	o__Pseudomonadales	f__Pseudomonadaceae	g__Pseudomonas	s__Pseudomonas protegens	a__ASV000502	Mallard	107	0	0	0
p__Proteobacteria	c__Gammaproteobacteria	o__Pseudomonadales	f__Pseudomonadaceae	g__Pseudomonas	s__Pseudomonas protegens	a__ASV000502	Nathusius bat	87	0.000107661	0.000486684	5.2178e-05
p__Proteobacteria	c__Gammaproteobacteria	o__Pseudomonadales	f__Pseudomonadaceae	g__Pseudomonas	s__Pseudomonas protegens	a__ASV000502	Wood pigeon	74	0.000147447	0.00117157	0.000136192
p__Proteobacteria	c__Gammaproteobacteria	o__Enterobacterales	f__Enterobacteriaceae	g__Escherichia-Shigella	s__Escherichia coli	a__ASV000513	Black bird	81	0	0	0
p__Proteobacteria	c__Gammaproteobacteria	o__Enterobacterales	f__Enterobacteriaceae	g__Escherichia-Shigella	s__Escherichia coli	a__ASV000513	Mallard	107	5.76308e-06	5.96138e-05	5.76308e-06
p__Proteobacteria	c__Gammaproteobacteria	o__Enterobacterales	f__Enterobacteriaceae	g__Escherichia-Shigella	s__Escherichia coli	a__ASV000513	Nathusius bat	87	0	0	0
p__Proteobacteria	c__Gammaproteobacteria	o__Enterobacterales	f__Enterobacteriaceae	g__Escherichia-Shigella	s__Escherichia coli	a__ASV000513	Wood pigeon	74	0.00132142	0.00904978	0.00105202
p__Proteobacteria	c__Gammaproteobacteria	o__Enterobacterales	f__Enterobacteriaceae	g__Escherichia-Shigella	s__Escherichia coli	a__ASV000538	Black bird	81	2.49357e-06	2.24422e-05	2.49357e-06
p__Proteobacteria	c__Gammaproteobacteria	o__Enterobacterales	f__Enterobacteriaceae	g__Escherichia-Shigella	s__Escherichia coli	a__ASV000538	Mallard	107	0	0	0
p__Proteobacteria	c__Gammaproteobacteria	o__Enterobacterales	f__Enterobacteriaceae	g__Escherichia-Shigella	s__Escherichia coli	a__ASV000538	Nathusius bat	87	0	0	0
p__Proteobacteria	c__Gammaproteobacteria	o__Enterobacterales	f__Enterobacteriaceae	g__Escherichia-Shigella	s__Escherichia coli	a__ASV000538	Wood pigeon	74	0.00109054	0.00564594	0.000656327
p__Firmicutes	c__Clostridia	o__Clostridiales	f__Clostridiaceae	g__Clostridium sensu stricto 1	s__Clostridium sp. Marseille-P2414	a__ASV000549	Black bird	81	2.17698e-06	1.95929e-05	2.17698e-06
p__Firmicutes	c__Clostridia	o__Clostridiales	f__Clostridiaceae	g__Clostridium sensu stricto 1	s__Clostridium sp. Marseille-P2414	a__ASV000549	Mallard	107	0	0	0
p__Firmicutes	c__Clostridia	o__Clostridiales	f__Clostridiaceae	g__Clostridium sensu stricto 1	s__Clostridium sp. Marseille-P2414	a__ASV000549	Nathusius bat	87	0	0	0
p__Firmicutes	c__Clostridia	o__Clostridiales	f__Clostridiaceae	g__Clostridium sensu stricto 1	s__Clostridium sp. Marseille-P2414	a__ASV000549	Wood pigeon	74	0.000902991	0.00776782	0.000902991
p__Firmicutes	c__Clostridia	o__Clostridiales	f__Clostridiaceae	g__Clostridium sensu stricto 1	s__	a__ASV000567	Black bird	81	0	0	0
p__Firmicutes	c__Clostridia	o__Clostridiales	f__Clostridiaceae	g__Clostridium sensu stricto 1	s__	a__ASV000567	Mallard	107	6.31489e-06	4.80809e-05	4.64816e-06
p__Firmicutes	c__Clostridia	o__Clostridiales	f__Clostridiaceae	g__Clostridium sensu stricto 1	s__	a__ASV000567	Nathusius bat	87	0	0	0
p__Firmicutes	c__Clostridia	o__Clostridiales	f__Clostridiaceae	g__Clostridium sensu stricto 1	s__	a__ASV000567	Wood pigeon	74	0.000950574	0.00578567	0.000672571
p__Proteobacteria	c__Gammaproteobacteria	o__Enterobacterales	f__Enterobacteriaceae	g__Escherichia-Shigella	s__Escherichia coli	a__ASV000586	Black bird	81	0	0	0
p__Proteobacteria	c__Gammaproteobacteria	o__Enterobacterales	f__Enterobacteriaceae	g__Escherichia-Shigella	s__Escherichia coli	a__ASV000586	Mallard	107	3.72661e-05	0.000348934	3.37327e-05
p__Proteobacteria	c__Gammaproteobacteria	o__Enterobacterales	f__Enterobacteriaceae	g__Escherichia-Shigella	s__Escherichia coli	a__ASV000586	Nathusius bat	87	0	0	0
p__Proteobacteria	c__Gammaproteobacteria	o__Enterobacterales	f__Enterobacteriaceae	g__Escherichia-Shigella	s__Escherichia coli	a__ASV000586	Wood pigeon	74	0.000557324	0.0047824	0.000555943
p__Proteobacteria	c__Gammaproteobacteria	o__Enterobacterales	f__Enterobacteriaceae	g__Escherichia-Shigella	s__Escherichia coli	a__ASV000606	Black bird	81	0	0	0
p__Proteobacteria	c__Gammaproteobacteria	o__Enterobacterales	f__Enterobacteriaceae	g__Escherichia-Shigella	s__Escherichia coli	a__ASV000606	Mallard	107	1.03669e-06	1.07236e-05	1.03669e-06
p__Proteobacteria	c__Gammaproteobacteria	o__Enterobacterales	f__Enterobacteriaceae	g__Escherichia-Shigella	s__Escherichia coli	a__ASV000606	Nathusius bat	87	0	0	0
p__Proteobacteria	c__Gammaproteobacteria	o__Enterobacterales	f__Enterobacteriaceae	g__Escherichia-Shigella	s__Escherichia coli	a__ASV000606	Wood pigeon	74	0.000722274	0.00440345	0.000511891
p__Proteobacteria	c__Gammaproteobacteria	o__Enterobacterales	f__Yersiniaceae	g__Serratia	s__Rahnella sp. 'CDC 21234'	a__ASV000629	Black bird	81	5.41596e-06	4.87436e-05	5.41596e-06
p__Proteobacteria	c__Gammaproteobacteria	o__Enterobacterales	f__Yersiniaceae	g__Serratia	s__Rahnella sp. 'CDC 21234'	a__ASV000629	Mallard	107	0	0	0
p__Proteobacteria	c__Gammaproteobacteria	o__Enterobacterales	f__Yersiniaceae	g__Serratia	s__Rahnella sp. 'CDC 21234'	a__ASV000629	Nathusius bat	87	0.000526775	0.0037575	0.000402846
p__Proteobacteria	c__Gammaproteobacteria	o__Enterobacterales	f__Yersiniaceae	g__Serratia	s__Rahnella sp. 'CDC 21234'	a__ASV000629	Wood pigeon	74	0	0	0
p__Firmicutes	c__Bacilli	o__Lactobacillales	f__Enterococcaceae	g__Enterococcus	s__Enterococcus faecium ATCC 8459	a__ASV000657	Black bird	81	7.639e-06	4.9203e-05	5.467e-06
p__Firmicutes	c__Bacilli	o__Lactobacillales	f__Enterococcaceae	g__Enterococcus	s__Enterococcus faecium ATCC 8459	a__ASV000657	Mallard	107	0	0	0
p__Firmicutes	c__Bacilli	o__Lactobacillales	f__Enterococcaceae	g__Enterococcus	s__Enterococcus faecium ATCC 8459	a__ASV000657	Nathusius bat	87	0	0	0
p__Firmicutes	c__Bacilli	o__Lactobacillales	f__Enterococcaceae	g__Enterococcus	s__Enterococcus faecium ATCC 8459	a__ASV000657	Wood pigeon	74	0.000810497	0.00697216	0.000810497
p__Proteobacteria	c__Gammaproteobacteria	o__Enterobacterales	f__Aeromonadaceae	g__Aeromonas	s__Aeromonas salmonicida subsp. pectinolytica 34mel	a__ASV000666	Black bird	81	0	0	0
p__Proteobacteria	c__Gammaproteobacteria	o__Enterobacterales	f__Aeromonadaceae	g__Aeromonas	s__Aeromonas salmonicida subsp. pectinolytica 34mel	a__ASV000666	Mallard	107	1.12763e-06	1.16643e-05	1.12763e-06
p__Proteobacteria	c__Gammaproteobacteria	o__Enterobacterales	f__Aeromonadaceae	g__Aeromonas	s__Aeromonas salmonicida subsp. pectinolytica 34mel	a__ASV000666	Nathusius bat	87	0.000427689	0.00330338	0.000354159
p__Proteobacteria	c__Gammaproteobacteria	o__Enterobacterales	f__Aeromonadaceae	g__Aeromonas	s__Aeromonas salmonicida subsp. pectinolytica 34mel	a__ASV000666	Wood pigeon	74	0	0	0
p__Proteobacteria	c__Gammaproteobacteria	o__Enterobacterales	f__Yersiniaceae	g__Serratia	s__Rahnella sp. 'CDC 21234'	a__ASV000713	Black bird	81	7.58055e-06	6.82249e-05	7.58055e-06
p__Proteobacteria	c__Gammaproteobacteria	o__Enterobacterales	f__Yersiniaceae	g__Serratia	s__Rahnella sp. 'CDC 21234'	a__ASV000713	Mallard	107	0	0	0
p__Proteobacteria	c__Gammaproteobacteria	o__Enterobacterales	f__Yersiniaceae	g__Serratia	s__Rahnella sp. 'CDC 21234'	a__ASV000713	Nathusius bat	87	0.000544653	0.00336227	0.000360473
p__Proteobacteria	c__Gammaproteobacteria	o__Enterobacterales	f__Yersiniaceae	g__Serratia	s__Rahnella sp. 'CDC 21234'	a__ASV000713	Wood pigeon	74	0	0	0
p__Proteobacteria	c__Gammaproteobacteria	o__Enterobacterales	f__Yersiniaceae	g__Serratia	s__Serratia sp. P2ACOL2	a__ASV000739	Black bird	81	9.27967e-07	8.35171e-06	9.27967e-07
p__Proteobacteria	c__Gammaproteobacteria	o__Enterobacterales	f__Yersiniaceae	g__Serratia	s__Serratia sp. P2ACOL2	a__ASV000739	Mallard	107	0	0	0
p__Proteobacteria	c__Gammaproteobacteria	o__Enterobacterales	f__Yersiniaceae	g__Serratia	s__Serratia sp. P2ACOL2	a__ASV000739	Nathusius bat	87	0.000476234	0.00310614	0.000333013
p__Proteobacteria	c__Gammaproteobacteria	o__Enterobacterales	f__Yersiniaceae	g__Serratia	s__Serratia sp. P2ACOL2	a__ASV000739	Wood pigeon	74	0	0	0
p__Proteobacteria	c__Gammaproteobacteria	o__Pseudomonadales	f__Pseudomonadaceae	g__Pseudomonas	s__Pseudomonas yamanorum	a__ASV000742	Black bird	81	0.000286584	0.00140944	0.000156604
p__Proteobacteria	c__Gammaproteobacteria	o__Pseudomonadales	f__Pseudomonadaceae	g__Pseudomonas	s__Pseudomonas yamanorum	a__ASV000742	Mallard	107	0.000155793	0.00148962	0.000144007
p__Proteobacteria	c__Gammaproteobacteria	o__Pseudomonadales	f__Pseudomonadaceae	g__Pseudomonas	s__Pseudomonas yamanorum	a__ASV000742	Nathusius bat	87	2.66086e-06	1.85046e-05	1.9839e-06
p__Proteobacteria	c__Gammaproteobacteria	o__Pseudomonadales	f__Pseudomonadaceae	g__Pseudomonas	s__Pseudomonas yamanorum	a__ASV000742	Wood pigeon	74	6.45132e-05	0.000409273	4.7577e-05
p__Proteobacteria	c__Gammaproteobacteria	o__Enterobacterales	f__Yersiniaceae	g__Serratia	s__Serratia sp. 3ACOL1	a__ASV000753	Black bird	81	0.000166254	0.00149628	0.000166254
p__Proteobacteria	c__Gammaproteobacteria	o__Enterobacterales	f__Yersiniaceae	g__Serratia	s__Serratia sp. 3ACOL1	a__ASV000753	Mallard	107	2.25526e-06	2.33286e-05	2.25526e-06
p__Proteobacteria	c__Gammaproteobacteria	o__Enterobacterales	f__Yersiniaceae	g__Serratia	s__Serratia sp. 3ACOL1	a__ASV000753	Nathusius bat	87	0.000296169	0.00160713	0.000172302
p__Proteobacteria	c__Gammaproteobacteria	o__Enterobacterales	f__Yersiniaceae	g__Serratia	s__Serratia sp. 3ACOL1	a__ASV000753	Wood pigeon	74	0	0	0
p__Proteobacteria	c__Gammaproteobacteria	o__Enterobacterales	f__Enterobacteriaceae	g__Enterobacter	s__Klebsiella aerogenes	a__ASV000755	Black bird	81	8.03538e-05	0.000723184	8.03538e-05
p__Proteobacteria	c__Gammaproteobacteria	o__Enterobacterales	f__Enterobacteriaceae	g__Enterobacter	s__Klebsiella aerogenes	a__ASV000755	Mallard	107	0	0	0
p__Proteobacteria	c__Gammaproteobacteria	o__Enterobacterales	f__Enterobacteriaceae	g__Enterobacter	s__Klebsiella aerogenes	a__ASV000755	Nathusius bat	87	0.000357379	0.003094	0.000331711
p__Proteobacteria	c__Gammaproteobacteria	o__Enterobacterales	f__Enterobacteriaceae	g__Enterobacter	s__Klebsiella aerogenes	a__ASV000755	Wood pigeon	74	0	0	0
p__Proteobacteria	c__Gammaproteobacteria	o__Enterobacterales	f__Enterobacteriaceae	g__Escherichia-Shigella	s__Escherichia coli	a__ASV000773	Black bird	81	0.000469356	0.00420997	0.000467774
p__Proteobacteria	c__Gammaproteobacteria	o__Enterobacterales	f__Enterobacteriaceae	g__Escherichia-Shigella	s__Escherichia coli	a__ASV000773	Mallard	107	0.000100944	0.00101338	9.79673e-05
p__Proteobacteria	c__Gammaproteobacteria	o__Enterobacterales	f__Enterobacteriaceae	g__Escherichia-Shigella	s__Escherichia coli	a__ASV000773	Nathusius bat	87	0	0	0
p__Proteobacteria	c__Gammaproteobacteria	o__Enterobacterales	f__Enterobacteriaceae	g__Escherichia-Shigella	s__Escherichia coli	a__ASV000773	Wood pigeon	74	0	0	0
p__Proteobacteria	c__Gammaproteobacteria	o__Enterobacterales	f__Enterobacteriaceae	g__Escherichia-Shigella	s__Escherichia coli	a__ASV000805	Black bird	81	0.000381903	0.00293422	0.000326024
p__Proteobacteria	c__Gammaproteobacteria	o__Enterobacterales	f__Enterobacteriaceae	g__Escherichia-Shigella	s__Escherichia coli	a__ASV000805	Mallard	107	0	0	0
p__Proteobacteria	c__Gammaproteobacteria	o__Enterobacterales	f__Enterobacteriaceae	g__Escherichia-Shigella	s__Escherichia coli	a__ASV000805	Nathusius bat	87	0	0	0
p__Proteobacteria	c__Gammaproteobacteria	o__Enterobacterales	f__Enterobacteriaceae	g__Escherichia-Shigella	s__Escherichia coli	a__ASV000805	Wood pigeon	74	3.62779e-06	3.12074e-05	3.62779e-06
p__Proteobacteria	c__Gammaproteobacteria	o__Pseudomonadales	f__Pseudomonadaceae	g__Pseudomonas	s__Pseudomonas lurida	a__ASV000810	Black bird	81	0.000914483	0.00748901	0.000832112
p__Proteobacteria	c__Gammaproteobacteria	o__Pseudomonadales	f__Pseudomonadaceae	g__Pseudomonas	s__Pseudomonas lurida	a__ASV000810	Mallard	107	0	0	0
p__Proteobacteria	c__Gammaproteobacteria	o__Pseudomonadales	f__Pseudomonadaceae	g__Pseudomonas	s__Pseudomonas lurida	a__ASV000810	Nathusius bat	87	9.83544e-05	0.000506213	5.42717e-05
p__Proteobacteria	c__Gammaproteobacteria	o__Pseudomonadales	f__Pseudomonadaceae	g__Pseudomonas	s__Pseudomonas lurida	a__ASV000810	Wood pigeon	74	0	0	0
p__Firmicutes	c__Bacilli	o__Lactobacillales	f__Enterococcaceae	g__Enterococcus	s__Enterococcus columbae DSM 7374 = ATCC 51263	a__ASV000813	Black bird	81	0	0	0
p__Firmicutes	c__Bacilli	o__Lactobacillales	f__Enterococcaceae	g__Enterococcus	s__Enterococcus columbae DSM 7374 = ATCC 51263	a__ASV000813	Mallard	107	6.54926e-07	6.77461e-06	6.54926e-07
p__Firmicutes	c__Bacilli	o__Lactobacillales	f__Enterococcaceae	g__Enterococcus	s__Enterococcus columbae DSM 7374 = ATCC 51263	a__ASV000813	Nathusius bat	87	0	0	0
p__Firmicutes	c__Bacilli	o__Lactobacillales	f__Enterococcaceae	g__Enterococcus	s__Enterococcus columbae DSM 7374 = ATCC 51263	a__ASV000813	Wood pigeon	74	0.000485548	0.00417684	0.000485548
p__Proteobacteria	c__Gammaproteobacteria	o__Enterobacterales	f__Yersiniaceae	g__Serratia	s__Serratia sp. Leaf51	a__ASV000827	Black bird	81	8.32536e-07	7.49283e-06	8.32536e-07
p__Proteobacteria	c__Gammaproteobacteria	o__Enterobacterales	f__Yersiniaceae	g__Serratia	s__Serratia sp. Leaf51	a__ASV000827	Mallard	107	0	0	0
p__Proteobacteria	c__Gammaproteobacteria	o__Enterobacterales	f__Yersiniaceae	g__Serratia	s__Serratia sp. Leaf51	a__ASV000827	Nathusius bat	87	0.00039742	0.00370689	0.00039742
p__Proteobacteria	c__Gammaproteobacteria	o__Enterobacterales	f__Yersiniaceae	g__Serratia	s__Serratia sp. Leaf51	a__ASV000827	Wood pigeon	74	0	0	0
p__Proteobacteria	c__Gammaproteobacteria	o__Enterobacterales	f__Enterobacteriaceae	g__Escherichia-Shigella	s__Escherichia coli	a__ASV000854	Black bird	81	8.48537e-05	0.000532873	5.92081e-05
p__Proteobacteria	c__Gammaproteobacteria	o__Enterobacterales	f__Enterobacteriaceae	g__Escherichia-Shigella	s__Escherichia coli	a__ASV000854	Mallard	107	7.12418e-05	0.000694745	6.71635e-05
p__Proteobacteria	c__Gammaproteobacteria	o__Enterobacterales	f__Enterobacteriaceae	g__Escherichia-Shigella	s__Escherichia coli	a__ASV000854	Nathusius bat	87	0	0	0
p__Proteobacteria	c__Gammaproteobacteria	o__Enterobacterales	f__Enterobacteriaceae	g__Escherichia-Shigella	s__Escherichia coli	a__ASV000854	Wood pigeon	74	0.000326164	0.00223051	0.000259291
p__Firmicutes	c__Bacilli	o__Lactobacillales	f__Enterococcaceae	g__Enterococcus	s__Enterococcus columbae DSM 7374 = ATCC 51263	a__ASV000868	Black bird	81	0	0	0
p__Firmicutes	c__Bacilli	o__Lactobacillales	f__Enterococcaceae	g__Enterococcus	s__Enterococcus columbae DSM 7374 = ATCC 51263	a__ASV000868	Mallard	107	1.37196e-06	1.41917e-05	1.37196e-06
p__Firmicutes	c__Bacilli	o__Lactobacillales	f__Enterococcaceae	g__Enterococcus	s__Enterococcus columbae DSM 7374 = ATCC 51263	a__ASV000868	Nathusius bat	87	0	0	0
p__Firmicutes	c__Bacilli	o__Lactobacillales	f__Enterococcaceae	g__Enterococcus	s__Enterococcus columbae DSM 7374 = ATCC 51263	a__ASV000868	Wood pigeon	74	0.000451385	0.00388296	0.000451385
p__Campylobacterota	c__Campylobacteria	o__Campylobacterales	f__Helicobacteraceae	g__Helicobacter	s__Helicobacter cf. pullorum	a__ASV000871	Black bird	81	0	0	0
p__Campylobacterota	c__Campylobacteria	o__Campylobacterales	f__Helicobacteraceae	g__Helicobacter	s__Helicobacter cf. pullorum	a__ASV000871	Mallard	107	1.94704e-06	2.01403e-05	1.94704e-06
p__Campylobacterota	c__Campylobacteria	o__Campylobacterales	f__Helicobacteraceae	g__Helicobacter	s__Helicobacter cf. pullorum	a__ASV000871	Nathusius bat	87	0	0	0
p__Campylobacterota	c__Campylobacteria	o__Campylobacterales	f__Helicobacteraceae	g__Helicobacter	s__Helicobacter cf. pullorum	a__ASV000871	Wood pigeon	74	0.000573032	0.00174488	0.000202838
p__Firmicutes	c__Bacilli	o__Lactobacillales	f__Enterococcaceae	g__Enterococcus	s__Enterococcus gilvus	a__ASV000920	Black bird	81	8.81727e-05	0.000793555	8.81727e-05
p__Firmicutes	c__Bacilli	o__Lactobacillales	f__Enterococcaceae	g__Enterococcus	s__Enterococcus gilvus	a__ASV000920	Mallard	107	0	0	0
p__Firmicutes	c__Bacilli	o__Lactobacillales	f__Enterococcaceae	g__Enterococcus	s__Enterococcus gilvus	a__ASV000920	Nathusius bat	87	0.000277058	0.00131455	0.000140935
p__Firmicutes	c__Bacilli	o__Lactobacillales	f__Enterococcaceae	g__Enterococcus	s__Enterococcus gilvus	a__ASV000920	Wood pigeon	74	0	0	0
p__Proteobacteria	c__Gammaproteobacteria	o__Pseudomonadales	f__Pseudomonadaceae	g__Pseudomonas	s__Pseudomonas lundensis	a__ASV000936	Black bird	81	0.000757925	0.00380738	0.000423043
p__Proteobacteria	c__Gammaproteobacteria	o__Pseudomonadales	f__Pseudomonadaceae	g__Pseudomonas	s__Pseudomonas lundensis	a__ASV000936	Mallard	107	0	0	0
p__Proteobacteria	c__Gammaproteobacteria	o__Pseudomonadales	f__Pseudomonadaceae	g__Pseudomonas	s__Pseudomonas lundensis	a__ASV000936	Nathusius bat	87	0	0	0
p__Proteobacteria	c__Gammaproteobacteria	o__Pseudomonadales	f__Pseudomonadaceae	g__Pseudomonas	s__Pseudomonas lundensis	a__ASV000936	Wood pigeon	74	4.234e-06	3.64222e-05	4.234e-06
p__Firmicutes	c__Bacilli	o__Lactobacillales	f__Enterococcaceae	g__Enterococcus	s__Enterococcus termitis	a__ASV000955	Black bird	81	0	0	0
p__Firmicutes	c__Bacilli	o__Lactobacillales	f__Enterococcaceae	g__Enterococcus	s__Enterococcus termitis	a__ASV000955	Mallard	107	2.97996e-05	0.000298147	2.88229e-05
p__Firmicutes	c__Bacilli	o__Lactobacillales	f__Enterococcaceae	g__Enterococcus	s__Enterococcus termitis	a__ASV000955	Nathusius bat	87	0.000314675	0.00118133	0.000126652
p__Firmicutes	c__Bacilli	o__Lactobacillales	f__Enterococcaceae	g__Enterococcus	s__Enterococcus termitis	a__ASV000955	Wood pigeon	74	0	0	0
p__Firmicutes	c__Clostridia	o__Clostridiales	f__Clostridiaceae	g__Clostridium sensu stricto 1	s__Clostridium perfringens	a__ASV000990	Black bird	81	0.000208228	0.00187405	0.000208228
p__Firmicutes	c__Clostridia	o__Clostridiales	f__Clostridiaceae	g__Clostridium sensu stricto 1	s__Clostridium perfringens	a__ASV000990	Mallard	107	0.000283994	0.00135192	0.000130695
p__Firmicutes	c__Clostridia	o__Clostridiales	f__Clostridiaceae	g__Clostridium sensu stricto 1	s__Clostridium perfringens	a__ASV000990	Nathusius bat	87	0	0	0
p__Firmicutes	c__Clostridia	o__Clostridiales	f__Clostridiaceae	g__Clostridium sensu stricto 1	s__Clostridium perfringens	a__ASV000990	Wood pigeon	74	0	0	0
p__Proteobacteria	c__Gammaproteobacteria	o__Enterobacterales	f__Enterobacteriaceae	g__Escherichia-Shigella	s__Escherichia coli	a__ASV000995	Black bird	81	0	0	0
p__Proteobacteria	c__Gammaproteobacteria	o__Enterobacterales	f__Enterobacteriaceae	g__Escherichia-Shigella	s__Escherichia coli	a__ASV000995	Mallard	107	7.29579e-06	6.47531e-05	6.25992e-06
p__Proteobacteria	c__Gammaproteobacteria	o__Enterobacterales	f__Enterobacteriaceae	g__Escherichia-Shigella	s__Escherichia coli	a__ASV000995	Nathusius bat	87	0	0	0
p__Proteobacteria	c__Gammaproteobacteria	o__Enterobacterales	f__Enterobacteriaceae	g__Escherichia-Shigella	s__Escherichia coli	a__ASV000995	Wood pigeon	74	0.00119621	0.00926174	0.00107665
p__Proteobacteria	c__Gammaproteobacteria	o__Enterobacterales	f__Enterobacteriaceae	g__Escherichia-Shigella	s__Escherichia coli IAI1	a__ASV001008	Black bird	81	9.27967e-07	8.35171e-06	9.27967e-07
p__Proteobacteria	c__Gammaproteobacteria	o__Enterobacterales	f__Enterobacteriaceae	g__Escherichia-Shigella	s__Escherichia coli IAI1	a__ASV001008	Mallard	107	1.5994e-05	0.0001228	1.18715e-05
p__Proteobacteria	c__Gammaproteobacteria	o__Enterobacterales	f__Enterobacteriaceae	g__Escherichia-Shigella	s__Escherichia coli IAI1	a__ASV001008	Nathusius bat	87	0	0	0
p__Proteobacteria	c__Gammaproteobacteria	o__Enterobacterales	f__Enterobacteriaceae	g__Escherichia-Shigella	s__Escherichia coli IAI1	a__ASV001008	Wood pigeon	74	0.000467092	0.00206878	0.000240491
p__Proteobacteria	c__Gammaproteobacteria	o__Enterobacterales	f__Yersiniaceae	g__Serratia	s__	a__ASV001025	Black bird	81	4.70317e-05	0.000384027	4.26696e-05
p__Proteobacteria	c__Gammaproteobacteria	o__Enterobacterales	f__Yersiniaceae	g__Serratia	s__	a__ASV001025	Mallard	107	0	0	0
p__Proteobacteria	c__Gammaproteobacteria	o__Enterobacterales	f__Yersiniaceae	g__Serratia	s__	a__ASV001025	Nathusius bat	87	0.00021652	0.00158175	0.000169581
p__Proteobacteria	c__Gammaproteobacteria	o__Enterobacterales	f__Yersiniaceae	g__Serratia	s__	a__ASV001025	Wood pigeon	74	0	0	0
p__Proteobacteria	c__Gammaproteobacteria	o__Enterobacterales	f__Yersiniaceae	g__Serratia	s__Rahnella sp. 'CDC 21234'	a__ASV001045	Black bird	81	8.12394e-06	7.31154e-05	8.12394e-06
p__Proteobacteria	c__Gammaproteobacteria	o__Enterobacterales	f__Yersiniaceae	g__Serratia	s__Rahnella sp. 'CDC 21234'	a__ASV001045	Mallard	107	0	0	0
p__Proteobacteria	c__Gammaproteobacteria	o__Enterobacterales	f__Yersiniaceae	g__Serratia	s__Rahnella sp. 'CDC 21234'	a__ASV001045	Nathusius bat	87	0.000344857	0.00258426	0.000277062
p__Proteobacteria	c__Gammaproteobacteria	o__Enterobacterales	f__Yersiniaceae	g__Serratia	s__Rahnella sp. 'CDC 21234'	a__ASV001045	Wood pigeon	74	0	0	0
p__Proteobacteria	c__Gammaproteobacteria	o__Enterobacterales	f__Enterobacteriaceae	g__Escherichia-Shigella	s__Escherichia albertii	a__ASV001105	Black bird	81	0	0	0
p__Proteobacteria	c__Gammaproteobacteria	o__Enterobacterales	f__Enterobacteriaceae	g__Escherichia-Shigella	s__Escherichia albertii	a__ASV001105	Mallard	107	0.000358395	0.00294611	0.000284811
p__Proteobacteria	c__Gammaproteobacteria	o__Enterobacterales	f__Enterobacteriaceae	g__Escherichia-Shigella	s__Escherichia albertii	a__ASV001105	Nathusius bat	87	0	0	0
p__Proteobacteria	c__Gammaproteobacteria	o__Enterobacterales	f__Enterobacteriaceae	g__Escherichia-Shigella	s__Escherichia albertii	a__ASV001105	Wood pigeon	74	1.36816e-05	0.000117694	1.36816e-05
p__Proteobacteria	c__Gammaproteobacteria	o__Enterobacterales	f__Yersiniaceae	g__Serratia	s__Rahnella sp. 'CDC 21234'	a__ASV001137	Black bird	81	0.000158122	0.0014231	0.000158122
p__Proteobacteria	c__Gammaproteobacteria	o__Enterobacterales	f__Yersiniaceae	g__Serratia	s__Rahnella sp. 'CDC 21234'	a__ASV001137	Mallard	107	0	0	0
p__Proteobacteria	c__Gammaproteobacteria	o__Enterobacterales	f__Yersiniaceae	g__Serratia	s__Rahnella sp. 'CDC 21234'	a__ASV001137	Nathusius bat	87	0.000147301	0.000753834	8.08195e-05
p__Proteobacteria	c__Gammaproteobacteria	o__Enterobacterales	f__Yersiniaceae	g__Serratia	s__Rahnella sp. 'CDC 21234'	a__ASV001137	Wood pigeon	74	0	0	0
p__Proteobacteria	c__Gammaproteobacteria	o__Enterobacterales	f__Enterobacteriaceae	g__Citrobacter	s__Citrobacter werkmanii	a__ASV001187	Black bird	81	7.51654e-05	0.000676488	7.51654e-05
p__Proteobacteria	c__Gammaproteobacteria	o__Enterobacterales	f__Enterobacteriaceae	g__Citrobacter	s__Citrobacter werkmanii	a__ASV001187	Mallard	107	0	0	0
p__Proteobacteria	c__Gammaproteobacteria	o__Enterobacterales	f__Enterobacteriaceae	g__Citrobacter	s__Citrobacter werkmanii	a__ASV001187	Nathusius bat	87	0.000195702	0.00182539	0.000195702
p__Proteobacteria	c__Gammaproteobacteria	o__Enterobacterales	f__Enterobacteriaceae	g__Citrobacter	s__Citrobacter werkmanii	a__ASV001187	Wood pigeon	74	0	0	0
p__Proteobacteria	c__Gammaproteobacteria	o__Enterobacterales	f__Enterobacteriaceae	g__Escherichia-Shigella	s__Escherichia coli	a__ASV001190	Black bird	81	0	0	0
p__Proteobacteria	c__Gammaproteobacteria	o__Enterobacterales	f__Enterobacteriaceae	g__Escherichia-Shigella	s__Escherichia coli	a__ASV001190	Mallard	107	1.25937e-06	1.3027e-05	1.25937e-06
p__Proteobacteria	c__Gammaproteobacteria	o__Enterobacterales	f__Enterobacteriaceae	g__Escherichia-Shigella	s__Escherichia coli	a__ASV001190	Nathusius bat	87	0	0	0
p__Proteobacteria	c__Gammaproteobacteria	o__Enterobacterales	f__Enterobacteriaceae	g__Escherichia-Shigella	s__Escherichia coli	a__ASV001190	Wood pigeon	74	0.000265576	0.00167374	0.000194569
p__Proteobacteria	c__Gammaproteobacteria	o__Enterobacterales	f__Enterobacteriaceae	g__Escherichia-Shigella	s__Escherichia coli	a__ASV001209	Black bird	81	1.73809e-06	1.56428e-05	1.73809e-06
p__Proteobacteria	c__Gammaproteobacteria	o__Enterobacterales	f__Enterobacteriaceae	g__Escherichia-Shigella	s__Escherichia coli	a__ASV001209	Mallard	107	0	0	0
p__Proteobacteria	c__Gammaproteobacteria	o__Enterobacterales	f__Enterobacteriaceae	g__Escherichia-Shigella	s__Escherichia coli	a__ASV001209	Nathusius bat	87	0	0	0
p__Proteobacteria	c__Gammaproteobacteria	o__Enterobacterales	f__Enterobacteriaceae	g__Escherichia-Shigella	s__Escherichia coli	a__ASV001209	Wood pigeon	74	0.000265735	0.00153033	0.000177897
p__Proteobacteria	c__Gammaproteobacteria	o__Enterobacterales	f__Yersiniaceae	g__Serratia	s__Serratia sp. 3ACOL1	a__ASV001224	Black bird	81	2.33289e-06	2.09961e-05	2.33289e-06
p__Proteobacteria	c__Gammaproteobacteria	o__Enterobacterales	f__Yersiniaceae	g__Serratia	s__Serratia sp. 3ACOL1	a__ASV001224	Mallard	107	0	0	0
p__Proteobacteria	c__Gammaproteobacteria	o__Enterobacterales	f__Yersiniaceae	g__Serratia	s__Serratia sp. 3ACOL1	a__ASV001224	Nathusius bat	87	0.000245852	0.00222083	0.000238098
p__Proteobacteria	c__Gammaproteobacteria	o__Enterobacterales	f__Yersiniaceae	g__Serratia	s__Serratia sp. 3ACOL1	a__ASV001224	Wood pigeon	74	0	0	0
p__Proteobacteria	c__Gammaproteobacteria	o__Enterobacterales	f__Enterobacteriaceae	g__Escherichia-Shigella	s__Escherichia coli	a__ASV001246	Black bird	81	0	0	0
p__Proteobacteria	c__Gammaproteobacteria	o__Enterobacterales	f__Enterobacteriaceae	g__Escherichia-Shigella	s__Escherichia coli	a__ASV001246	Mallard	107	8.37589e-05	0.000866409	8.37589e-05
p__Proteobacteria	c__Gammaproteobacteria	o__Enterobacterales	f__Enterobacteriaceae	g__Escherichia-Shigella	s__Escherichia coli	a__ASV001246	Nathusius bat	87	0	0	0
p__Proteobacteria	c__Gammaproteobacteria	o__Enterobacterales	f__Enterobacteriaceae	g__Escherichia-Shigella	s__Escherichia coli	a__ASV001246	Wood pigeon	74	0.000182285	0.00149103	0.000173328
p__Proteobacteria	c__Gammaproteobacteria	o__Enterobacterales	f__Enterobacteriaceae	g__Escherichia-Shigella	s__Escherichia coli	a__ASV001289	Black bird	81	0	0	0
p__Proteobacteria	c__Gammaproteobacteria	o__Enterobacterales	f__Enterobacteriaceae	g__Escherichia-Shigella	s__Escherichia coli	a__ASV001289	Mallard	107	1.89325e-05	0.000184435	1.783e-05
p__Proteobacteria	c__Gammaproteobacteria	o__Enterobacterales	f__Enterobacteriaceae	g__Escherichia-Shigella	s__Escherichia coli	a__ASV001289	Nathusius bat	87	0	0	0
p__Proteobacteria	c__Gammaproteobacteria	o__Enterobacterales	f__Enterobacteriaceae	g__Escherichia-Shigella	s__Escherichia coli	a__ASV001289	Wood pigeon	74	0.00026591	0.00182498	0.00021215
p__Proteobacteria	c__Gammaproteobacteria	o__Pseudomonadales	f__Pseudomonadaceae	g__Pseudomonas	s__Pseudomonas auricularis	a__ASV001305	Black bird	81	1.04095e-05	9.36856e-05	1.04095e-05
p__Proteobacteria	c__Gammaproteobacteria	o__Pseudomonadales	f__Pseudomonadaceae	g__Pseudomonas	s__Pseudomonas auricularis	a__ASV001305	Mallard	107	0	0	0
p__Proteobacteria	c__Gammaproteobacteria	o__Pseudomonadales	f__Pseudomonadaceae	g__Pseudomonas	s__Pseudomonas auricularis	a__ASV001305	Nathusius bat	87	0.000188989	0.000899464	9.64327e-05
p__Proteobacteria	c__Gammaproteobacteria	o__Pseudomonadales	f__Pseudomonadaceae	g__Pseudomonas	s__Pseudomonas auricularis	a__ASV001305	Wood pigeon	74	2.62337e-05	0.000225671	2.62337e-05
p__Firmicutes	c__Bacilli	o__Lactobacillales	f__Enterococcaceae	g__Enterococcus	s__Enterococcus termitis	a__ASV001349	Black bird	81	0	0	0
p__Firmicutes	c__Bacilli	o__Lactobacillales	f__Enterococcaceae	g__Enterococcus	s__Enterococcus termitis	a__ASV001349	Mallard	107	1.92103e-06	1.98713e-05	1.92103e-06
p__Firmicutes	c__Bacilli	o__Lactobacillales	f__Enterococcaceae	g__Enterococcus	s__Enterococcus termitis	a__ASV001349	Nathusius bat	87	0.000150108	0.00140012	0.000150108
p__Firmicutes	c__Bacilli	o__Lactobacillales	f__Enterococcaceae	g__Enterococcus	s__Enterococcus termitis	a__ASV001349	Wood pigeon	74	0	0	0
p__Proteobacteria	c__Gammaproteobacteria	o__Enterobacterales	f__Enterobacteriaceae	g__Citrobacter	s__Citrobacter werkmanii	a__ASV001352	Black bird	81	0.000174539	0.00118984	0.000132204
p__Proteobacteria	c__Gammaproteobacteria	o__Enterobacterales	f__Enterobacteriaceae	g__Citrobacter	s__Citrobacter werkmanii	a__ASV001352	Mallard	107	0	0	0
p__Proteobacteria	c__Gammaproteobacteria	o__Enterobacterales	f__Enterobacteriaceae	g__Citrobacter	s__Citrobacter werkmanii	a__ASV001352	Nathusius bat	87	0.000134817	0.00125749	0.000134817
p__Proteobacteria	c__Gammaproteobacteria	o__Enterobacterales	f__Enterobacteriaceae	g__Citrobacter	s__Citrobacter werkmanii	a__ASV001352	Wood pigeon	74	0	0	0
p__Firmicutes	c__Bacilli	o__Lactobacillales	f__Enterococcaceae	g__Enterococcus	s__Heliconius elevatus	a__ASV001480	Black bird	81	0	0	0
p__Firmicutes	c__Bacilli	o__Lactobacillales	f__Enterococcaceae	g__Enterococcus	s__Heliconius elevatus	a__ASV001480	Mallard	107	1.92103e-06	1.98713e-05	1.92103e-06
p__Firmicutes	c__Bacilli	o__Lactobacillales	f__Enterococcaceae	g__Enterococcus	s__Heliconius elevatus	a__ASV001480	Nathusius bat	87	0.000157267	0.00138825	0.000148836
p__Firmicutes	c__Bacilli	o__Lactobacillales	f__Enterococcaceae	g__Enterococcus	s__Heliconius elevatus	a__ASV001480	Wood pigeon	74	0	0	0
p__Firmicutes	c__Bacilli	o__Staphylococcales	f__Staphylococcaceae	g__Staphylococcus	s__Staphylococcus warneri	a__ASV001485	Black bird	81	7.66122e-05	0.000689509	7.66122e-05
p__Firmicutes	c__Bacilli	o__Staphylococcales	f__Staphylococcaceae	g__Staphylococcus	s__Staphylococcus warneri	a__ASV001485	Mallard	107	3.84285e-06	3.03105e-05	2.93022e-06
p__Firmicutes	c__Bacilli	o__Staphylococcales	f__Staphylococcaceae	g__Staphylococcus	s__Staphylococcus warneri	a__ASV001485	Nathusius bat	87	6.23751e-05	0.000581796	6.23751e-05
p__Firmicutes	c__Bacilli	o__Staphylococcales	f__Staphylococcaceae	g__Staphylococcus	s__Staphylococcus warneri	a__ASV001485	Wood pigeon	74	0.000218514	0.00186193	0.000216445
p__Proteobacteria	c__Gammaproteobacteria	o__Enterobacterales	f__Enterobacteriaceae	g__Escherichia-Shigella	s__Escherichia coli	a__ASV001520	Black bird	81	5.39741e-05	0.000485767	5.39741e-05
p__Proteobacteria	c__Gammaproteobacteria	o__Enterobacterales	f__Enterobacteriaceae	g__Escherichia-Shigella	s__Escherichia coli	a__ASV001520	Mallard	107	1.65538e-05	0.000171234	1.65538e-05
p__Proteobacteria	c__Gammaproteobacteria	o__Enterobacterales	f__Enterobacteriaceae	g__Escherichia-Shigella	s__Escherichia coli	a__ASV001520	Nathusius bat	87	0	0	0
p__Proteobacteria	c__Gammaproteobacteria	o__Enterobacterales	f__Enterobacteriaceae	g__Escherichia-Shigella	s__Escherichia coli	a__ASV001520	Wood pigeon	74	0.000304364	0.00250496	0.000291196
p__Proteobacteria	c__Gammaproteobacteria	o__Enterobacterales	f__Enterobacteriaceae	g__Escherichia-Shigella	s__Escherichia coli	a__ASV001535	Black bird	81	0.000230699	0.00201474	0.00022386
p__Proteobacteria	c__Gammaproteobacteria	o__Enterobacterales	f__Enterobacteriaceae	g__Escherichia-Shigella	s__Escherichia coli	a__ASV001535	Mallard	107	1.24634e-05	0.000128923	1.24634e-05
p__Proteobacteria	c__Gammaproteobacteria	o__Enterobacterales	f__Enterobacteriaceae	g__Escherichia-Shigella	s__Escherichia coli	a__ASV001535	Nathusius bat	87	0	0	0
p__Proteobacteria	c__Gammaproteobacteria	o__Enterobacterales	f__Enterobacteriaceae	g__Escherichia-Shigella	s__Escherichia coli	a__ASV001535	Wood pigeon	74	0	0	0
p__Proteobacteria	c__Gammaproteobacteria	o__Enterobacterales	f__Yersiniaceae	g__Serratia	s__Serratia sp. 3ACOL1	a__ASV001572	Black bird	81	0	0	0
p__Proteobacteria	c__Gammaproteobacteria	o__Enterobacterales	f__Yersiniaceae	g__Serratia	s__Serratia sp. 3ACOL1	a__ASV001572	Mallard	107	7.68411e-06	7.9485e-05	7.68411e-06
p__Proteobacteria	c__Gammaproteobacteria	o__Enterobacterales	f__Yersiniaceae	g__Serratia	s__Serratia sp. 3ACOL1	a__ASV001572	Nathusius bat	87	0.00013506	0.00125975	0.00013506
p__Proteobacteria	c__Gammaproteobacteria	o__Enterobacterales	f__Yersiniaceae	g__Serratia	s__Serratia sp. 3ACOL1	a__ASV001572	Wood pigeon	74	0	0	0
p__Bacteroidota	c__Bacteroidia	o__Bacteroidales	f__Bacteroidaceae	g__Bacteroides	s__	a__ASV001653	Black bird	81	0.000129666	0.00116699	0.000129666
p__Bacteroidota	c__Bacteroidia	o__Bacteroidales	f__Bacteroidaceae	g__Bacteroides	s__	a__ASV001653	Mallard	107	0	0	0
p__Bacteroidota	c__Bacteroidia	o__Bacteroidales	f__Bacteroidaceae	g__Bacteroides	s__	a__ASV001653	Nathusius bat	87	9.50842e-05	0.000617359	6.61878e-05
p__Bacteroidota	c__Bacteroidia	o__Bacteroidales	f__Bacteroidaceae	g__Bacteroides	s__	a__ASV001653	Wood pigeon	74	0	0	0
p__Proteobacteria	c__Gammaproteobacteria	o__Enterobacterales	f__Enterobacteriaceae	g__Escherichia-Shigella	s__Escherichia coli	a__ASV001694	Black bird	81	0.000300871	0.00226543	0.000251714
p__Proteobacteria	c__Gammaproteobacteria	o__Enterobacterales	f__Enterobacteriaceae	g__Escherichia-Shigella	s__Escherichia coli	a__ASV001694	Mallard	107	0	0	0
p__Proteobacteria	c__Gammaproteobacteria	o__Enterobacterales	f__Enterobacteriaceae	g__Escherichia-Shigella	s__Escherichia coli	a__ASV001694	Nathusius bat	87	0	0	0
p__Proteobacteria	c__Gammaproteobacteria	o__Enterobacterales	f__Enterobacteriaceae	g__Escherichia-Shigella	s__Escherichia coli	a__ASV001694	Wood pigeon	74	0.000286136	0.00239414	0.000278313
p__Firmicutes	c__Bacilli	o__Bacillales	f__Bacillaceae	g__Bacillus	s__Bacillus mycoides DSM 2048	a__ASV001701	Black bird	81	0.000214244	0.00110355	0.000122616
p__Firmicutes	c__Bacilli	o__Bacillales	f__Bacillaceae	g__Bacillus	s__Bacillus mycoides DSM 2048	a__ASV001701	Mallard	107	0	0	0
p__Firmicutes	c__Bacilli	o__Bacillales	f__Bacillaceae	g__Bacillus	s__Bacillus mycoides DSM 2048	a__ASV001701	Nathusius bat	87	8.40235e-06	6.19527e-05	6.64203e-06
p__Firmicutes	c__Bacilli	o__Bacillales	f__Bacillaceae	g__Bacillus	s__Bacillus mycoides DSM 2048	a__ASV001701	Wood pigeon	74	2.24698e-05	0.000114602	1.33222e-05
p__Firmicutes	c__Bacilli	o__Staphylococcales	f__Staphylococcaceae	g__Staphylococcus	s__Staphylococcus capitis	a__ASV001713	Black bird	81	0.000128115	0.000764933	8.49925e-05
p__Firmicutes	c__Bacilli	o__Staphylococcales	f__Staphylococcaceae	g__Staphylococcus	s__Staphylococcus capitis	a__ASV001713	Mallard	107	1.30626e-05	0.000122529	1.18454e-05
p__Firmicutes	c__Bacilli	o__Staphylococcales	f__Staphylococcaceae	g__Staphylococcus	s__Staphylococcus capitis	a__ASV001713	Nathusius bat	87	0	0	0
p__Firmicutes	c__Bacilli	o__Staphylococcales	f__Staphylococcaceae	g__Staphylococcus	s__Staphylococcus capitis	a__ASV001713	Wood pigeon	74	4.85396e-05	0.000277158	3.2219e-05
p__Proteobacteria	c__Gammaproteobacteria	o__Enterobacterales	f__Enterobacteriaceae	g__Escherichia-Shigella	s__Escherichia coli	a__ASV001762	Black bird	81	0	0	0
p__Proteobacteria	c__Gammaproteobacteria	o__Enterobacterales	f__Enterobacteriaceae	g__Escherichia-Shigella	s__Escherichia coli	a__ASV001762	Mallard	107	8.18033e-05	0.000680317	6.57687e-05
p__Proteobacteria	c__Gammaproteobacteria	o__Enterobacterales	f__Enterobacteriaceae	g__Escherichia-Shigella	s__Escherichia coli	a__ASV001762	Nathusius bat	87	0	0	0
p__Proteobacteria	c__Gammaproteobacteria	o__Enterobacterales	f__Enterobacteriaceae	g__Escherichia-Shigella	s__Escherichia coli	a__ASV001762	Wood pigeon	74	0.000250053	0.00179796	0.000209008
p__Proteobacteria	c__Gammaproteobacteria	o__Enterobacterales	f__Enterobacteriaceae	g__Escherichia-Shigella	s__Escherichia marmotae	a__ASV001768	Black bird	81	0.000208067	0.00107171	0.000119079
p__Proteobacteria	c__Gammaproteobacteria	o__Enterobacterales	f__Enterobacteriaceae	g__Escherichia-Shigella	s__Escherichia marmotae	a__ASV001768	Mallard	107	0	0	0
p__Proteobacteria	c__Gammaproteobacteria	o__Enterobacterales	f__Enterobacteriaceae	g__Escherichia-Shigella	s__Escherichia marmotae	a__ASV001768	Nathusius bat	87	0	0	0
p__Proteobacteria	c__Gammaproteobacteria	o__Enterobacterales	f__Enterobacteriaceae	g__Escherichia-Shigella	s__Escherichia marmotae	a__ASV001768	Wood pigeon	74	1.5444e-05	0.000132854	1.5444e-05
p__Firmicutes	c__Bacilli	o__Staphylococcales	f__Staphylococcaceae	g__Staphylococcus	s__Staphylococcus epidermidis	a__ASV001784	Black bird	81	0.000103043	0.000927386	0.000103043
p__Firmicutes	c__Bacilli	o__Staphylococcales	f__Staphylococcaceae	g__Staphylococcus	s__Staphylococcus epidermidis	a__ASV001784	Mallard	107	2.16941e-05	0.00021037	2.03372e-05
p__Firmicutes	c__Bacilli	o__Staphylococcales	f__Staphylococcaceae	g__Staphylococcus	s__Staphylococcus epidermidis	a__ASV001784	Nathusius bat	87	1.39426e-06	1.30048e-05	1.39426e-06
p__Firmicutes	c__Bacilli	o__Staphylococcales	f__Staphylococcaceae	g__Staphylococcus	s__Staphylococcus epidermidis	a__ASV001784	Wood pigeon	74	1.1354e-06	9.76707e-06	1.1354e-06
p__Campylobacterota	c__Campylobacteria	o__Campylobacterales	f__Helicobacteraceae	g__Helicobacter	s__Helicobacter cf. pullorum	a__ASV001785	Black bird	81	0	0	0
p__Campylobacterota	c__Campylobacteria	o__Campylobacterales	f__Helicobacteraceae	g__Helicobacter	s__Helicobacter cf. pullorum	a__ASV001785	Mallard	107	1.03669e-06	1.07236e-05	1.03669e-06
p__Campylobacterota	c__Campylobacteria	o__Campylobacterales	f__Helicobacteraceae	g__Helicobacter	s__Helicobacter cf. pullorum	a__ASV001785	Nathusius bat	87	0	0	0
p__Campylobacterota	c__Campylobacteria	o__Campylobacterales	f__Helicobacteraceae	g__Helicobacter	s__Helicobacter cf. pullorum	a__ASV001785	Wood pigeon	74	0.000258461	0.00222336	0.000258461
p__Firmicutes	c__Bacilli	o__Staphylococcales	f__Staphylococcaceae	g__Staphylococcus	s__Staphylococcus epidermidis	a__ASV001813	Black bird	81	0.000102904	0.000787177	8.74641e-05
p__Firmicutes	c__Bacilli	o__Staphylococcales	f__Staphylococcaceae	g__Staphylococcus	s__Staphylococcus epidermidis	a__ASV001813	Mallard	107	0	0	0
p__Firmicutes	c__Bacilli	o__Staphylococcales	f__Staphylococcaceae	g__Staphylococcus	s__Staphylococcus epidermidis	a__ASV001813	Nathusius bat	87	7.43099e-07	6.93116e-06	7.43099e-07
p__Firmicutes	c__Bacilli	o__Staphylococcales	f__Staphylococcaceae	g__Staphylococcus	s__Staphylococcus epidermidis	a__ASV001813	Wood pigeon	74	0.000270096	0.00159726	0.000185677
p__Proteobacteria	c__Gammaproteobacteria	o__Pseudomonadales	f__Pseudomonadaceae	g__Pseudomonas	s__	a__ASV001827	Black bird	81	2.47254e-05	0.000222528	2.47254e-05
p__Proteobacteria	c__Gammaproteobacteria	o__Pseudomonadales	f__Pseudomonadaceae	g__Pseudomonas	s__	a__ASV001827	Mallard	107	0	0	0
p__Proteobacteria	c__Gammaproteobacteria	o__Pseudomonadales	f__Pseudomonadaceae	g__Pseudomonas	s__	a__ASV001827	Nathusius bat	87	9.15699e-05	0.000581011	6.22909e-05
p__Proteobacteria	c__Gammaproteobacteria	o__Pseudomonadales	f__Pseudomonadaceae	g__Pseudomonas	s__	a__ASV001827	Wood pigeon	74	0	0	0
p__Actinobacteriota	c__Actinobacteria	o__Corynebacteriales	f__Mycobacteriaceae	g__Mycobacterium	s__	a__ASV001904	Black bird	81	0.000150596	0.000888383	9.87092e-05
p__Actinobacteriota	c__Actinobacteria	o__Corynebacteriales	f__Mycobacteriaceae	g__Mycobacterium	s__	a__ASV001904	Mallard	107	0	0	0
p__Actinobacteriota	c__Actinobacteria	o__Corynebacteriales	f__Mycobacteriaceae	g__Mycobacterium	s__	a__ASV001904	Nathusius bat	87	0	0	0
p__Actinobacteriota	c__Actinobacteria	o__Corynebacteriales	f__Mycobacteriaceae	g__Mycobacterium	s__	a__ASV001904	Wood pigeon	74	2.04999e-06	1.76347e-05	2.04999e-06
p__Proteobacteria	c__Gammaproteobacteria	o__Enterobacterales	f__Enterobacteriaceae	g__Escherichia-Shigella	s__Escherichia coli	a__ASV001920	Black bird	81	0	0	0
p__Proteobacteria	c__Gammaproteobacteria	o__Enterobacterales	f__Enterobacteriaceae	g__Escherichia-Shigella	s__Escherichia coli	a__ASV001920	Mallard	107	0.000134996	0.00116689	0.000112807
p__Proteobacteria	c__Gammaproteobacteria	o__Enterobacterales	f__Enterobacteriaceae	g__Escherichia-Shigella	s__Escherichia coli	a__ASV001920	Nathusius bat	87	0	0	0
p__Proteobacteria	c__Gammaproteobacteria	o__Enterobacterales	f__Enterobacteriaceae	g__Escherichia-Shigella	s__Escherichia coli	a__ASV001920	Wood pigeon	74	0.000184166	0.00158426	0.000184166
p__Firmicutes	c__Clostridia	o__Clostridiales	f__Clostridiaceae	g__Clostridium sensu stricto 1	s__	a__ASV001973	Black bird	81	0.00014955	0.00100128	0.000111254
p__Firmicutes	c__Clostridia	o__Clostridiales	f__Clostridiaceae	g__Clostridium sensu stricto 1	s__	a__ASV001973	Mallard	107	0	0	0
p__Firmicutes	c__Clostridia	o__Clostridiales	f__Clostridiaceae	g__Clostridium sensu stricto 1	s__	a__ASV001973	Nathusius bat	87	0	0	0
p__Firmicutes	c__Clostridia	o__Clostridiales	f__Clostridiaceae	g__Clostridium sensu stricto 1	s__	a__ASV001973	Wood pigeon	74	1.93777e-05	0.000166693	1.93777e-05
p__Proteobacteria	c__Gammaproteobacteria	o__Pseudomonadales	f__Moraxellaceae	g__Acinetobacter	s__Acinetobacter guillouiae CIP 63.46	a__ASV001981	Black bird	81	1.52479e-05	0.000137231	1.52479e-05
p__Proteobacteria	c__Gammaproteobacteria	o__Pseudomonadales	f__Moraxellaceae	g__Acinetobacter	s__Acinetobacter guillouiae CIP 63.46	a__ASV001981	Mallard	107	0	0	0
p__Proteobacteria	c__Gammaproteobacteria	o__Pseudomonadales	f__Moraxellaceae	g__Acinetobacter	s__Acinetobacter guillouiae CIP 63.46	a__ASV001981	Nathusius bat	87	9.71317e-05	0.000882146	9.4576e-05
p__Proteobacteria	c__Gammaproteobacteria	o__Pseudomonadales	f__Moraxellaceae	g__Acinetobacter	s__Acinetobacter guillouiae CIP 63.46	a__ASV001981	Wood pigeon	74	0	0	0
p__Proteobacteria	c__Gammaproteobacteria	o__Enterobacterales	f__Yersiniaceae	g__Serratia	s__Serratia fonticola	a__ASV002082	Black bird	81	1.55243e-05	0.000139718	1.55243e-05
p__Proteobacteria	c__Gammaproteobacteria	o__Enterobacterales	f__Yersiniaceae	g__Serratia	s__Serratia fonticola	a__ASV002082	Mallard	107	0	0	0
p__Proteobacteria	c__Gammaproteobacteria	o__Enterobacterales	f__Yersiniaceae	g__Serratia	s__Serratia fonticola	a__ASV002082	Nathusius bat	87	9.24478e-05	0.000629336	6.74719e-05
p__Proteobacteria	c__Gammaproteobacteria	o__Enterobacterales	f__Yersiniaceae	g__Serratia	s__Serratia fonticola	a__ASV002082	Wood pigeon	74	0	0	0
p__Firmicutes	c__Clostridia	o__Clostridiales	f__Clostridiaceae	g__Clostridium sensu stricto 1	s__	a__ASV002099	Black bird	81	0	0	0
p__Firmicutes	c__Clostridia	o__Clostridiales	f__Clostridiaceae	g__Clostridium sensu stricto 1	s__	a__ASV002099	Mallard	107	0.00017886	0.00141636	0.000136925
p__Firmicutes	c__Clostridia	o__Clostridiales	f__Clostridiaceae	g__Clostridium sensu stricto 1	s__	a__ASV002099	Nathusius bat	87	7.58975e-06	7.07925e-05	7.58975e-06
p__Firmicutes	c__Clostridia	o__Clostridiales	f__Clostridiaceae	g__Clostridium sensu stricto 1	s__	a__ASV002099	Wood pigeon	74	0	0	0
p__Proteobacteria	c__Gammaproteobacteria	o__Enterobacterales	f__Enterobacteriaceae	g__Escherichia-Shigella	s__Escherichia marmotae	a__ASV002100	Black bird	81	0.000101421	0.000807531	8.97256e-05
p__Proteobacteria	c__Gammaproteobacteria	o__Enterobacterales	f__Enterobacteriaceae	g__Escherichia-Shigella	s__Escherichia marmotae	a__ASV002100	Mallard	107	0	0	0
p__Proteobacteria	c__Gammaproteobacteria	o__Enterobacterales	f__Enterobacteriaceae	g__Escherichia-Shigella	s__Escherichia marmotae	a__ASV002100	Nathusius bat	87	0	0	0
p__Proteobacteria	c__Gammaproteobacteria	o__Enterobacterales	f__Enterobacteriaceae	g__Escherichia-Shigella	s__Escherichia marmotae	a__ASV002100	Wood pigeon	74	6.27077e-06	5.39432e-05	6.27077e-06
p__Firmicutes	c__Bacilli	o__Staphylococcales	f__Staphylococcaceae	g__Staphylococcus	s__Staphylococcus epidermidis	a__ASV002105	Black bird	81	8.96468e-05	0.000678313	7.53681e-05
p__Firmicutes	c__Bacilli	o__Staphylococcales	f__Staphylococcaceae	g__Staphylococcus	s__Staphylococcus epidermidis	a__ASV002105	Mallard	107	9.26151e-07	9.58019e-06	9.26151e-07
p__Firmicutes	c__Bacilli	o__Staphylococcales	f__Staphylococcaceae	g__Staphylococcus	s__Staphylococcus epidermidis	a__ASV002105	Nathusius bat	87	0	0	0
p__Firmicutes	c__Bacilli	o__Staphylococcales	f__Staphylococcaceae	g__Staphylococcus	s__Staphylococcus epidermidis	a__ASV002105	Wood pigeon	74	0.000480701	0.00381327	0.000443284
p__Firmicutes	c__Bacilli	o__Staphylococcales	f__Staphylococcaceae	g__Staphylococcus	s__Staphylococcus epidermidis	a__ASV002109	Black bird	81	0.000144627	0.00130165	0.000144627
p__Firmicutes	c__Bacilli	o__Staphylococcales	f__Staphylococcaceae	g__Staphylococcus	s__Staphylococcus epidermidis	a__ASV002109	Mallard	107	8.92325e-06	5.68702e-05	5.49785e-06
p__Firmicutes	c__Bacilli	o__Staphylococcales	f__Staphylococcaceae	g__Staphylococcus	s__Staphylococcus epidermidis	a__ASV002109	Nathusius bat	87	1.09888e-06	1.02496e-05	1.09888e-06
p__Firmicutes	c__Bacilli	o__Staphylococcales	f__Staphylococcaceae	g__Staphylococcus	s__Staphylococcus epidermidis	a__ASV002109	Wood pigeon	74	7.54977e-05	0.00042655	4.95854e-05
p__Proteobacteria	c__Gammaproteobacteria	o__Enterobacterales	f__Enterobacteriaceae	g__Escherichia-Shigella	s__Escherichia coli	a__ASV002122	Black bird	81	0	0	0
p__Proteobacteria	c__Gammaproteobacteria	o__Enterobacterales	f__Enterobacteriaceae	g__Escherichia-Shigella	s__Escherichia coli	a__ASV002122	Mallard	107	2.17962e-05	0.000141928	1.37207e-05
p__Proteobacteria	c__Gammaproteobacteria	o__Enterobacterales	f__Enterobacteriaceae	g__Escherichia-Shigella	s__Escherichia coli	a__ASV002122	Nathusius bat	87	0	0	0
p__Proteobacteria	c__Gammaproteobacteria	o__Enterobacterales	f__Enterobacteriaceae	g__Escherichia-Shigella	s__Escherichia coli	a__ASV002122	Wood pigeon	74	0.000205496	0.000953521	0.000110845
p__Proteobacteria	c__Gammaproteobacteria	o__Pseudomonadales	f__Pseudomonadaceae	g__Pseudomonas	s__Pseudomonas sp. MYb193	a__ASV002165	Black bird	81	0.000185362	0.00155331	0.00017259
p__Proteobacteria	c__Gammaproteobacteria	o__Pseudomonadales	f__Pseudomonadaceae	g__Pseudomonas	s__Pseudomonas sp. MYb193	a__ASV002165	Mallard	107	0	0	0
p__Proteobacteria	c__Gammaproteobacteria	o__Pseudomonadales	f__Pseudomonadaceae	g__Pseudomonas	s__Pseudomonas sp. MYb193	a__ASV002165	Nathusius bat	87	1.33388e-05	0.000124416	1.33388e-05
p__Proteobacteria	c__Gammaproteobacteria	o__Pseudomonadales	f__Pseudomonadaceae	g__Pseudomonas	s__Pseudomonas sp. MYb193	a__ASV002165	Wood pigeon	74	0	0	0
p__Proteobacteria	c__Gammaproteobacteria	o__Enterobacterales	f__Enterobacteriaceae	g__Escherichia-Shigella	s__Escherichia albertii	a__ASV002200	Black bird	81	0	0	0
p__Proteobacteria	c__Gammaproteobacteria	o__Enterobacterales	f__Enterobacteriaceae	g__Escherichia-Shigella	s__Escherichia albertii	a__ASV002200	Mallard	107	4.33817e-05	0.000225052	2.17566e-05
p__Proteobacteria	c__Gammaproteobacteria	o__Enterobacterales	f__Enterobacteriaceae	g__Escherichia-Shigella	s__Escherichia albertii	a__ASV002200	Nathusius bat	87	6.60701e-05	0.000616261	6.60701e-05
p__Proteobacteria	c__Gammaproteobacteria	o__Enterobacterales	f__Enterobacteriaceae	g__Escherichia-Shigella	s__Escherichia albertii	a__ASV002200	Wood pigeon	74	0	0	0
p__Proteobacteria	c__Gammaproteobacteria	o__Enterobacterales	f__Enterobacteriaceae	g__Escherichia-Shigella	s__Shigella flexneri 1a	a__ASV002206	Black bird	81	0	0	0
p__Proteobacteria	c__Gammaproteobacteria	o__Enterobacterales	f__Enterobacteriaceae	g__Escherichia-Shigella	s__Shigella flexneri 1a	a__ASV002206	Mallard	107	7.86683e-06	8.13751e-05	7.86683e-06
p__Proteobacteria	c__Gammaproteobacteria	o__Enterobacterales	f__Enterobacteriaceae	g__Escherichia-Shigella	s__Shigella flexneri 1a	a__ASV002206	Nathusius bat	87	0	0	0
p__Proteobacteria	c__Gammaproteobacteria	o__Enterobacterales	f__Enterobacteriaceae	g__Escherichia-Shigella	s__Shigella flexneri 1a	a__ASV002206	Wood pigeon	74	0.000139895	0.000956961	0.000111244
p__Proteobacteria	c__Gammaproteobacteria	o__Enterobacterales	f__Yersiniaceae	g__Serratia	s__Serratia sp. 3ACOL1	a__ASV002271	Black bird	81	1.64366e-05	0.000115574	1.28416e-05
p__Proteobacteria	c__Gammaproteobacteria	o__Enterobacterales	f__Yersiniaceae	g__Serratia	s__Serratia sp. 3ACOL1	a__ASV002271	Mallard	107	0	0	0
p__Proteobacteria	c__Gammaproteobacteria	o__Enterobacterales	f__Yersiniaceae	g__Serratia	s__Serratia sp. 3ACOL1	a__ASV002271	Nathusius bat	87	0.000117214	0.000601074	6.44419e-05
p__Proteobacteria	c__Gammaproteobacteria	o__Enterobacterales	f__Yersiniaceae	g__Serratia	s__Serratia sp. 3ACOL1	a__ASV002271	Wood pigeon	74	0	0	0
p__Bacteroidota	c__Bacteroidia	o__Bacteroidales	f__Prevotellaceae	g__Prevotella_9	s__	a__ASV002298	Black bird	81	0	0	0
p__Bacteroidota	c__Bacteroidia	o__Bacteroidales	f__Prevotellaceae	g__Prevotella_9	s__	a__ASV002298	Mallard	107	0.000134365	0.000902994	8.72957e-05
p__Bacteroidota	c__Bacteroidia	o__Bacteroidales	f__Prevotellaceae	g__Prevotella_9	s__	a__ASV002298	Nathusius bat	87	0	0	0
p__Bacteroidota	c__Bacteroidia	o__Bacteroidales	f__Prevotellaceae	g__Prevotella_9	s__	a__ASV002298	Wood pigeon	74	2.05946e-05	0.000177162	2.05946e-05
p__Proteobacteria	c__Gammaproteobacteria	o__Enterobacterales	f__Enterobacteriaceae	g__Escherichia-Shigella	s__Escherichia coli	a__ASV002303	Black bird	81	9.38571e-05	0.000844714	9.38571e-05
p__Proteobacteria	c__Gammaproteobacteria	o__Enterobacterales	f__Enterobacteriaceae	g__Escherichia-Shigella	s__Escherichia coli	a__ASV002303	Mallard	107	0	0	0
p__Proteobacteria	c__Gammaproteobacteria	o__Enterobacterales	f__Enterobacteriaceae	g__Escherichia-Shigella	s__Escherichia coli	a__ASV002303	Nathusius bat	87	0	0	0
p__Proteobacteria	c__Gammaproteobacteria	o__Enterobacterales	f__Enterobacteriaceae	g__Escherichia-Shigella	s__Escherichia coli	a__ASV002303	Wood pigeon	74	3.78241e-05	0.000325375	3.78241e-05
p__Proteobacteria	c__Gammaproteobacteria	o__Enterobacterales	f__Aeromonadaceae	g__Aeromonas	s__Aeromonas salmonicida subsp. salmonicida 01-B526	a__ASV002313	Black bird	81	0.000110496	0.000994463	0.000110496
p__Proteobacteria	c__Gammaproteobacteria	o__Enterobacterales	f__Aeromonadaceae	g__Aeromonas	s__Aeromonas salmonicida subsp. salmonicida 01-B526	a__ASV002313	Mallard	107	9.22313e-07	9.54048e-06	9.22313e-07
p__Proteobacteria	c__Gammaproteobacteria	o__Enterobacterales	f__Aeromonadaceae	g__Aeromonas	s__Aeromonas salmonicida subsp. salmonicida 01-B526	a__ASV002313	Nathusius bat	87	4.77755e-05	0.000288965	3.09803e-05
p__Proteobacteria	c__Gammaproteobacteria	o__Enterobacterales	f__Aeromonadaceae	g__Aeromonas	s__Aeromonas salmonicida subsp. salmonicida 01-B526	a__ASV002313	Wood pigeon	74	0	0	0
p__Firmicutes	c__Bacilli	o__Staphylococcales	f__Staphylococcaceae	g__Staphylococcus	s__Staphylococcus epidermidis	a__ASV002319	Black bird	81	7.19376e-05	0.000647439	7.19376e-05
p__Firmicutes	c__Bacilli	o__Staphylococcales	f__Staphylococcaceae	g__Staphylococcus	s__Staphylococcus epidermidis	a__ASV002319	Mallard	107	0	0	0
p__Firmicutes	c__Bacilli	o__Staphylococcales	f__Staphylococcaceae	g__Staphylococcus	s__Staphylococcus epidermidis	a__ASV002319	Nathusius bat	87	0	0	0
p__Firmicutes	c__Bacilli	o__Staphylococcales	f__Staphylococcaceae	g__Staphylococcus	s__Staphylococcus epidermidis	a__ASV002319	Wood pigeon	74	8.08076e-05	0.000695133	8.08076e-05
p__Proteobacteria	c__Gammaproteobacteria	o__Pseudomonadales	f__Moraxellaceae	g__Moraxella	s__Moraxella nonliquefaciens	a__ASV002335	Black bird	81	0	0	0
p__Proteobacteria	c__Gammaproteobacteria	o__Pseudomonadales	f__Moraxellaceae	g__Moraxella	s__Moraxella nonliquefaciens	a__ASV002335	Mallard	107	3.51386e-05	0.000363476	3.51386e-05
p__Proteobacteria	c__Gammaproteobacteria	o__Pseudomonadales	f__Moraxellaceae	g__Moraxella	s__Moraxella nonliquefaciens	a__ASV002335	Nathusius bat	87	8.65727e-07	8.07496e-06	8.65727e-07
p__Proteobacteria	c__Gammaproteobacteria	o__Pseudomonadales	f__Moraxellaceae	g__Moraxella	s__Moraxella nonliquefaciens	a__ASV002335	Wood pigeon	74	6.90375e-05	0.000573967	6.67223e-05
p__Bacteroidota	c__Bacteroidia	o__Bacteroidales	f__Prevotellaceae	g__Prevotella_7	s__	a__ASV002343	Black bird	81	0	0	0
p__Bacteroidota	c__Bacteroidia	o__Bacteroidales	f__Prevotellaceae	g__Prevotella_7	s__	a__ASV002343	Mallard	107	0.000246767	0.0024939	0.000241094
p__Bacteroidota	c__Bacteroidia	o__Bacteroidales	f__Prevotellaceae	g__Prevotella_7	s__	a__ASV002343	Nathusius bat	87	0	0	0
p__Bacteroidota	c__Bacteroidia	o__Bacteroidales	f__Prevotellaceae	g__Prevotella_7	s__	a__ASV002343	Wood pigeon	74	4.1974e-06	3.61074e-05	4.1974e-06
p__Firmicutes	c__Bacilli	o__Lactobacillales	f__Enterococcaceae	g__Enterococcus	s__Enterococcus termitis	a__ASV002401	Black bird	81	0	0	0
p__Firmicutes	c__Bacilli	o__Lactobacillales	f__Enterococcaceae	g__Enterococcus	s__Enterococcus termitis	a__ASV002401	Mallard	107	1.92103e-06	1.98713e-05	1.92103e-06
p__Firmicutes	c__Bacilli	o__Lactobacillales	f__Enterococcaceae	g__Enterococcus	s__Enterococcus termitis	a__ASV002401	Nathusius bat	87	7.36712e-05	0.000678892	7.27849e-05
p__Firmicutes	c__Bacilli	o__Lactobacillales	f__Enterococcaceae	g__Enterococcus	s__Enterococcus termitis	a__ASV002401	Wood pigeon	74	0	0	0
p__Firmicutes	c__Bacilli	o__Lactobacillales	f__Enterococcaceae	g__Enterococcus	s__Enterococcus gilvus	a__ASV002409	Black bird	81	0.000114704	0.00103234	0.000114704
p__Firmicutes	c__Bacilli	o__Lactobacillales	f__Enterococcaceae	g__Enterococcus	s__Enterococcus gilvus	a__ASV002409	Mallard	107	0	0	0
p__Firmicutes	c__Bacilli	o__Lactobacillales	f__Enterococcaceae	g__Enterococcus	s__Enterococcus gilvus	a__ASV002409	Nathusius bat	87	4.79809e-05	0.000447536	4.79809e-05
p__Firmicutes	c__Bacilli	o__Lactobacillales	f__Enterococcaceae	g__Enterococcus	s__Enterococcus gilvus	a__ASV002409	Wood pigeon	74	0	0	0
p__Proteobacteria	c__Gammaproteobacteria	o__Pseudomonadales	f__Pseudomonadaceae	g__Pseudomonas	s__	a__ASV002420	Black bird	81	2.20914e-05	0.000198822	2.20914e-05
p__Proteobacteria	c__Gammaproteobacteria	o__Pseudomonadales	f__Pseudomonadaceae	g__Pseudomonas	s__	a__ASV002420	Mallard	107	0	0	0
p__Proteobacteria	c__Gammaproteobacteria	o__Pseudomonadales	f__Pseudomonadaceae	g__Pseudomonas	s__	a__ASV002420	Nathusius bat	87	7.00048e-05	0.000522788	5.60487e-05
p__Proteobacteria	c__Gammaproteobacteria	o__Pseudomonadales	f__Pseudomonadaceae	g__Pseudomonas	s__	a__ASV002420	Wood pigeon	74	0	0	0
p__Proteobacteria	c__Gammaproteobacteria	o__Enterobacterales	f__Enterobacteriaceae	g__Escherichia-Shigella	s__Escherichia coli	a__ASV002451	Black bird	81	0	0	0
p__Proteobacteria	c__Gammaproteobacteria	o__Enterobacterales	f__Enterobacteriaceae	g__Escherichia-Shigella	s__Escherichia coli	a__ASV002451	Mallard	107	6.51729e-06	6.74154e-05	6.51729e-06
p__Proteobacteria	c__Gammaproteobacteria	o__Enterobacterales	f__Enterobacteriaceae	g__Escherichia-Shigella	s__Escherichia coli	a__ASV002451	Nathusius bat	87	0	0	0
p__Proteobacteria	c__Gammaproteobacteria	o__Enterobacterales	f__Enterobacteriaceae	g__Escherichia-Shigella	s__Escherichia coli	a__ASV002451	Wood pigeon	74	0.000182857	0.00126824	0.00014743
p__Firmicutes	c__Clostridia	o__Clostridiales	f__Clostridiaceae	g__Clostridium sensu stricto 1	s__Clostridium sp. Marseille-P2414	a__ASV002494	Black bird	81	0	0	0
p__Firmicutes	c__Clostridia	o__Clostridiales	f__Clostridiaceae	g__Clostridium sensu stricto 1	s__Clostridium sp. Marseille-P2414	a__ASV002494	Mallard	107	0.00010492	0.000962944	9.30913e-05
p__Firmicutes	c__Clostridia	o__Clostridiales	f__Clostridiaceae	g__Clostridium sensu stricto 1	s__Clostridium sp. Marseille-P2414	a__ASV002494	Nathusius bat	87	2.52992e-05	0.000235975	2.52992e-05
p__Firmicutes	c__Clostridia	o__Clostridiales	f__Clostridiaceae	g__Clostridium sensu stricto 1	s__Clostridium sp. Marseille-P2414	a__ASV002494	Wood pigeon	74	0	0	0
p__Proteobacteria	c__Gammaproteobacteria	o__Pseudomonadales	f__Pseudomonadaceae	g__Pseudomonas	s__Pseudomonas rhizosphaerae	a__ASV002572	Black bird	81	4.1638e-05	0.000374742	4.1638e-05
p__Proteobacteria	c__Gammaproteobacteria	o__Pseudomonadales	f__Pseudomonadaceae	g__Pseudomonas	s__Pseudomonas rhizosphaerae	a__ASV002572	Mallard	107	0	0	0
p__Proteobacteria	c__Gammaproteobacteria	o__Pseudomonadales	f__Pseudomonadaceae	g__Pseudomonas	s__Pseudomonas rhizosphaerae	a__ASV002572	Nathusius bat	87	6.39287e-05	0.000486936	5.22051e-05
p__Proteobacteria	c__Gammaproteobacteria	o__Pseudomonadales	f__Pseudomonadaceae	g__Pseudomonas	s__Pseudomonas rhizosphaerae	a__ASV002572	Wood pigeon	74	0	0	0
p__Proteobacteria	c__Gammaproteobacteria	o__Enterobacterales	f__Enterobacteriaceae	g__Escherichia-Shigella	s__Escherichia coli	a__ASV002605	Black bird	81	6.19452e-05	0.000557507	6.19452e-05
p__Proteobacteria	c__Gammaproteobacteria	o__Enterobacterales	f__Enterobacteriaceae	g__Escherichia-Shigella	s__Escherichia coli	a__ASV002605	Mallard	107	0	0	0
p__Proteobacteria	c__Gammaproteobacteria	o__Enterobacterales	f__Enterobacteriaceae	g__Escherichia-Shigella	s__Escherichia coli	a__ASV002605	Nathusius bat	87	0	0	0
p__Proteobacteria	c__Gammaproteobacteria	o__Enterobacterales	f__Enterobacteriaceae	g__Escherichia-Shigella	s__Escherichia coli	a__ASV002605	Wood pigeon	74	1.08752e-06	9.35519e-06	1.08752e-06
p__Proteobacteria	c__Gammaproteobacteria	o__Pseudomonadales	f__Pseudomonadaceae	g__Pseudomonas	s__	a__ASV002802	Black bird	81	6.76981e-05	0.000609283	6.76981e-05
p__Proteobacteria	c__Gammaproteobacteria	o__Pseudomonadales	f__Pseudomonadaceae	g__Pseudomonas	s__	a__ASV002802	Mallard	107	0	0	0
p__Proteobacteria	c__Gammaproteobacteria	o__Pseudomonadales	f__Pseudomonadaceae	g__Pseudomonas	s__	a__ASV002802	Nathusius bat	87	5.95676e-05	0.00054366	5.82865e-05
p__Proteobacteria	c__Gammaproteobacteria	o__Pseudomonadales	f__Pseudomonadaceae	g__Pseudomonas	s__	a__ASV002802	Wood pigeon	74	0	0	0
p__Proteobacteria	c__Gammaproteobacteria	o__Enterobacterales	f__Yersiniaceae	g__Serratia	s__Rahnella sp. 'CDC 21234'	a__ASV002810	Black bird	81	9.27446e-05	0.000834702	9.27446e-05
p__Proteobacteria	c__Gammaproteobacteria	o__Enterobacterales	f__Yersiniaceae	g__Serratia	s__Rahnella sp. 'CDC 21234'	a__ASV002810	Mallard	107	0	0	0
p__Proteobacteria	c__Gammaproteobacteria	o__Enterobacterales	f__Yersiniaceae	g__Serratia	s__Rahnella sp. 'CDC 21234'	a__ASV002810	Nathusius bat	87	2.25998e-06	2.10797e-05	2.25998e-06
p__Proteobacteria	c__Gammaproteobacteria	o__Enterobacterales	f__Yersiniaceae	g__Serratia	s__Rahnella sp. 'CDC 21234'	a__ASV002810	Wood pigeon	74	0	0	0
p__Firmicutes	c__Bacilli	o__Lactobacillales	f__Enterococcaceae	g__Enterococcus	s__Enterococcus ureilyticus	a__ASV002954	Black bird	81	0	0	0
p__Firmicutes	c__Bacilli	o__Lactobacillales	f__Enterococcaceae	g__Enterococcus	s__Enterococcus ureilyticus	a__ASV002954	Mallard	107	1.92103e-06	1.98713e-05	1.92103e-06
p__Firmicutes	c__Bacilli	o__Lactobacillales	f__Enterococcaceae	g__Enterococcus	s__Enterococcus ureilyticus	a__ASV002954	Nathusius bat	87	4.89928e-05	0.000408358	4.37806e-05
p__Firmicutes	c__Bacilli	o__Lactobacillales	f__Enterococcaceae	g__Enterococcus	s__Enterococcus ureilyticus	a__ASV002954	Wood pigeon	74	0	0	0
p__Firmicutes	c__Bacilli	o__Bacillales	f__Bacillaceae	g__Bacillus	s__	a__ASV003146	Black bird	81	2.02421e-06	1.82179e-05	2.02421e-06
p__Firmicutes	c__Bacilli	o__Bacillales	f__Bacillaceae	g__Bacillus	s__	a__ASV003146	Mallard	107	0	0	0
p__Firmicutes	c__Bacilli	o__Bacillales	f__Bacillaceae	g__Bacillus	s__	a__ASV003146	Nathusius bat	87	7.1676e-05	0.000437318	4.68854e-05
p__Firmicutes	c__Bacilli	o__Bacillales	f__Bacillaceae	g__Bacillus	s__	a__ASV003146	Wood pigeon	74	0	0	0
p__Proteobacteria	c__Gammaproteobacteria	o__Enterobacterales	f__Enterobacteriaceae	g__Escherichia-Shigella	s__Escherichia albertii	a__ASV003151	Black bird	81	2.45577e-05	0.000221019	2.45577e-05
p__Proteobacteria	c__Gammaproteobacteria	o__Enterobacterales	f__Enterobacteriaceae	g__Escherichia-Shigella	s__Escherichia albertii	a__ASV003151	Mallard	107	4.52989e-05	0.000440171	4.25529e-05
p__Proteobacteria	c__Gammaproteobacteria	o__Enterobacterales	f__Enterobacteriaceae	g__Escherichia-Shigella	s__Escherichia albertii	a__ASV003151	Nathusius bat	87	0	0	0
p__Proteobacteria	c__Gammaproteobacteria	o__Enterobacterales	f__Enterobacteriaceae	g__Escherichia-Shigella	s__Escherichia albertii	a__ASV003151	Wood pigeon	74	0	0	0
p__Firmicutes	c__Bacilli	o__Staphylococcales	f__Staphylococcaceae	g__Staphylococcus	s__Staphylococcus capitis	a__ASV003162	Black bird	81	2.09338e-05	0.000149634	1.6626e-05
p__Firmicutes	c__Bacilli	o__Staphylococcales	f__Staphylococcaceae	g__Staphylococcus	s__Staphylococcus capitis	a__ASV003162	Mallard	107	8.69588e-06	7.67835e-05	7.42294e-06
p__Firmicutes	c__Bacilli	o__Staphylococcales	f__Staphylococcaceae	g__Staphylococcus	s__Staphylococcus capitis	a__ASV003162	Nathusius bat	87	0	0	0
p__Firmicutes	c__Bacilli	o__Staphylococcales	f__Staphylococcaceae	g__Staphylococcus	s__Staphylococcus capitis	a__ASV003162	Wood pigeon	74	3.48669e-05	0.00020239	2.35273e-05
p__Firmicutes	c__Bacilli	o__Lactobacillales	f__Enterococcaceae	g__Enterococcus	s__Enterococcus flavescens ATCC 49996	a__ASV003244	Black bird	81	7.19655e-06	6.47689e-05	7.19655e-06
p__Firmicutes	c__Bacilli	o__Lactobacillales	f__Enterococcaceae	g__Enterococcus	s__Enterococcus flavescens ATCC 49996	a__ASV003244	Mallard	107	0	0	0
p__Firmicutes	c__Bacilli	o__Lactobacillales	f__Enterococcaceae	g__Enterococcus	s__Enterococcus flavescens ATCC 49996	a__ASV003244	Nathusius bat	87	4.75711e-05	0.000394534	4.22985e-05
p__Firmicutes	c__Bacilli	o__Lactobacillales	f__Enterococcaceae	g__Enterococcus	s__Enterococcus flavescens ATCC 49996	a__ASV003244	Wood pigeon	74	0	0	0
p__Firmicutes	c__Bacilli	o__Staphylococcales	f__Staphylococcaceae	g__Staphylococcus	s__Staphylococcus xylosus	a__ASV003272	Black bird	81	0.000297858	0.00261307	0.000290341
p__Firmicutes	c__Bacilli	o__Staphylococcales	f__Staphylococcaceae	g__Staphylococcus	s__Staphylococcus xylosus	a__ASV003272	Mallard	107	3.11282e-06	2.27901e-05	2.20321e-06
p__Firmicutes	c__Bacilli	o__Staphylococcales	f__Staphylococcaceae	g__Staphylococcus	s__Staphylococcus xylosus	a__ASV003272	Nathusius bat	87	0	0	0
p__Firmicutes	c__Bacilli	o__Staphylococcales	f__Staphylococcaceae	g__Staphylococcus	s__Staphylococcus xylosus	a__ASV003272	Wood pigeon	74	0	0	0
p__Actinobacteriota	c__Actinobacteria	o__Corynebacteriales	f__Corynebacteriaceae	g__Corynebacterium	s__	a__ASV003288	Black bird	81	0.000170334	0.00153301	0.000170334
p__Actinobacteriota	c__Actinobacteria	o__Corynebacteriales	f__Corynebacteriaceae	g__Corynebacterium	s__	a__ASV003288	Mallard	107	9.01843e-07	9.32873e-06	9.01843e-07
p__Actinobacteriota	c__Actinobacteria	o__Corynebacteriales	f__Corynebacteriaceae	g__Corynebacterium	s__	a__ASV003288	Nathusius bat	87	0	0	0
p__Actinobacteriota	c__Actinobacteria	o__Corynebacteriales	f__Corynebacteriaceae	g__Corynebacterium	s__	a__ASV003288	Wood pigeon	74	2.32391e-06	1.9991e-05	2.32391e-06
p__Proteobacteria	c__Gammaproteobacteria	o__Enterobacterales	f__Yersiniaceae	g__Serratia	s__Rahnella sp. 'CDC 21234'	a__ASV003397	Black bird	81	1.83143e-05	0.000153253	1.70282e-05
p__Proteobacteria	c__Gammaproteobacteria	o__Enterobacterales	f__Yersiniaceae	g__Serratia	s__Rahnella sp. 'CDC 21234'	a__ASV003397	Mallard	107	0	0	0
p__Proteobacteria	c__Gammaproteobacteria	o__Enterobacterales	f__Yersiniaceae	g__Serratia	s__Rahnella sp. 'CDC 21234'	a__ASV003397	Nathusius bat	87	9.34112e-05	0.000863004	9.25237e-05
p__Proteobacteria	c__Gammaproteobacteria	o__Enterobacterales	f__Yersiniaceae	g__Serratia	s__Rahnella sp. 'CDC 21234'	a__ASV003397	Wood pigeon	74	0	0	0
p__Proteobacteria	c__Gammaproteobacteria	o__Enterobacterales	f__Enterobacteriaceae	g__Escherichia-Shigella	s__Escherichia coli	a__ASV003476	Black bird	81	4.56854e-05	0.000381008	4.23342e-05
p__Proteobacteria	c__Gammaproteobacteria	o__Enterobacterales	f__Enterobacteriaceae	g__Escherichia-Shigella	s__Escherichia coli	a__ASV003476	Mallard	107	0	0	0
p__Proteobacteria	c__Gammaproteobacteria	o__Enterobacterales	f__Enterobacteriaceae	g__Escherichia-Shigella	s__Escherichia coli	a__ASV003476	Nathusius bat	87	0	0	0
p__Proteobacteria	c__Gammaproteobacteria	o__Enterobacterales	f__Enterobacteriaceae	g__Escherichia-Shigella	s__Escherichia coli	a__ASV003476	Wood pigeon	74	2.44715e-05	0.000210512	2.44715e-05
p__Proteobacteria	c__Gammaproteobacteria	o__Enterobacterales	f__Enterobacteriaceae	g__Escherichia-Shigella	s__Escherichia coli	a__ASV003525	Black bird	81	5.32083e-05	0.000478874	5.32083e-05
p__Proteobacteria	c__Gammaproteobacteria	o__Enterobacterales	f__Enterobacteriaceae	g__Escherichia-Shigella	s__Escherichia coli	a__ASV003525	Mallard	107	7.28338e-06	7.53399e-05	7.28338e-06
p__Proteobacteria	c__Gammaproteobacteria	o__Enterobacterales	f__Enterobacteriaceae	g__Escherichia-Shigella	s__Escherichia coli	a__ASV003525	Nathusius bat	87	0	0	0
p__Proteobacteria	c__Gammaproteobacteria	o__Enterobacterales	f__Enterobacteriaceae	g__Escherichia-Shigella	s__Escherichia coli	a__ASV003525	Wood pigeon	74	0	0	0
p__Actinobacteriota	c__Actinobacteria	o__Corynebacteriales	f__Corynebacteriaceae	g__Corynebacterium	s__	a__ASV003541	Black bird	81	2.72446e-05	0.000245201	2.72446e-05
p__Actinobacteriota	c__Actinobacteria	o__Corynebacteriales	f__Corynebacteriaceae	g__Corynebacterium	s__	a__ASV003541	Mallard	107	0	0	0
p__Actinobacteriota	c__Actinobacteria	o__Corynebacteriales	f__Corynebacteriaceae	g__Corynebacterium	s__	a__ASV003541	Nathusius bat	87	0	0	0
p__Actinobacteriota	c__Actinobacteria	o__Corynebacteriales	f__Corynebacteriaceae	g__Corynebacterium	s__	a__ASV003541	Wood pigeon	74	3.20225e-05	0.000275468	3.20225e-05
p__Proteobacteria	c__Gammaproteobacteria	o__Enterobacterales	f__Enterobacteriaceae	g__Escherichia-Shigella	s__Escherichia coli	a__ASV003649	Black bird	81	0	0	0
p__Proteobacteria	c__Gammaproteobacteria	o__Enterobacterales	f__Enterobacteriaceae	g__Escherichia-Shigella	s__Escherichia coli	a__ASV003649	Mallard	107	4.28228e-05	0.000442963	4.28228e-05
p__Proteobacteria	c__Gammaproteobacteria	o__Enterobacterales	f__Enterobacteriaceae	g__Escherichia-Shigella	s__Escherichia coli	a__ASV003649	Nathusius bat	87	0	0	0
p__Proteobacteria	c__Gammaproteobacteria	o__Enterobacterales	f__Enterobacteriaceae	g__Escherichia-Shigella	s__Escherichia coli	a__ASV003649	Wood pigeon	74	8.68478e-06	7.47093e-05	8.68478e-06
p__Firmicutes	c__Clostridia	o__Clostridiales	f__Clostridiaceae	g__Clostridium sensu stricto 1	s__	a__ASV003689	Black bird	81	3.88107e-06	3.49296e-05	3.88107e-06
p__Firmicutes	c__Clostridia	o__Clostridiales	f__Clostridiaceae	g__Clostridium sensu stricto 1	s__	a__ASV003689	Mallard	107	0	0	0
p__Firmicutes	c__Clostridia	o__Clostridiales	f__Clostridiaceae	g__Clostridium sensu stricto 1	s__	a__ASV003689	Nathusius bat	87	0	0	0
p__Firmicutes	c__Clostridia	o__Clostridiales	f__Clostridiaceae	g__Clostridium sensu stricto 1	s__	a__ASV003689	Wood pigeon	74	6.75933e-05	0.000467168	5.43071e-05
p__Proteobacteria	c__Gammaproteobacteria	o__Enterobacterales	f__Enterobacteriaceae	g__Escherichia-Shigella	s__Escherichia marmotae	a__ASV003712	Black bird	81	3.43559e-06	2.18145e-05	2.42383e-06
p__Proteobacteria	c__Gammaproteobacteria	o__Enterobacterales	f__Enterobacteriaceae	g__Escherichia-Shigella	s__Escherichia marmotae	a__ASV003712	Mallard	107	0	0	0
p__Proteobacteria	c__Gammaproteobacteria	o__Enterobacterales	f__Enterobacteriaceae	g__Escherichia-Shigella	s__Escherichia marmotae	a__ASV003712	Nathusius bat	87	0	0	0
p__Proteobacteria	c__Gammaproteobacteria	o__Enterobacterales	f__Enterobacteriaceae	g__Escherichia-Shigella	s__Escherichia marmotae	a__ASV003712	Wood pigeon	74	6.86401e-05	0.000590464	6.86401e-05
p__Firmicutes	c__Clostridia	o__Clostridiales	f__Clostridiaceae	g__Clostridium sensu stricto 1	s__	a__ASV003742	Black bird	81	0	0	0
p__Firmicutes	c__Clostridia	o__Clostridiales	f__Clostridiaceae	g__Clostridium sensu stricto 1	s__	a__ASV003742	Mallard	107	8.76271e-05	0.000798252	7.71699e-05
p__Firmicutes	c__Clostridia	o__Clostridiales	f__Clostridiaceae	g__Clostridium sensu stricto 1	s__	a__ASV003742	Nathusius bat	87	1.68661e-06	1.57317e-05	1.68661e-06
p__Firmicutes	c__Clostridia	o__Clostridiales	f__Clostridiaceae	g__Clostridium sensu stricto 1	s__	a__ASV003742	Wood pigeon	74	0	0	0
p__Actinobacteriota	c__Actinobacteria	o__Corynebacteriales	f__Corynebacteriaceae	g__Corynebacterium	s__	a__ASV003805	Black bird	81	4.57968e-05	0.000412171	4.57968e-05
p__Actinobacteriota	c__Actinobacteria	o__Corynebacteriales	f__Corynebacteriaceae	g__Corynebacterium	s__	a__ASV003805	Mallard	107	0	0	0
p__Actinobacteriota	c__Actinobacteria	o__Corynebacteriales	f__Corynebacteriaceae	g__Corynebacterium	s__	a__ASV003805	Nathusius bat	87	1.00597e-06	9.3831e-06	1.00597e-06
p__Actinobacteriota	c__Actinobacteria	o__Corynebacteriales	f__Corynebacteriaceae	g__Corynebacterium	s__	a__ASV003805	Wood pigeon	74	0	0	0
p__Proteobacteria	c__Gammaproteobacteria	o__Enterobacterales	f__Enterobacteriaceae	g__Escherichia-Shigella	s__Escherichia coli	a__ASV003865	Black bird	81	3.26605e-05	0.000293945	3.26605e-05
p__Proteobacteria	c__Gammaproteobacteria	o__Enterobacterales	f__Enterobacteriaceae	g__Escherichia-Shigella	s__Escherichia coli	a__ASV003865	Mallard	107	0	0	0
p__Proteobacteria	c__Gammaproteobacteria	o__Enterobacterales	f__Enterobacteriaceae	g__Escherichia-Shigella	s__Escherichia coli	a__ASV003865	Nathusius bat	87	0	0	0
p__Proteobacteria	c__Gammaproteobacteria	o__Enterobacterales	f__Enterobacteriaceae	g__Escherichia-Shigella	s__Escherichia coli	a__ASV003865	Wood pigeon	74	6.21861e-05	0.000534945	6.21861e-05
p__Firmicutes	c__Bacilli	o__Mycoplasmatales	f__Mycoplasmataceae	g__Mycoplasma	s__Mycoplasma penetrans HF-2	a__ASV003904	Black bird	81	5.22192e-05	0.000304422	3.38246e-05
p__Firmicutes	c__Bacilli	o__Mycoplasmatales	f__Mycoplasmataceae	g__Mycoplasma	s__Mycoplasma penetrans HF-2	a__ASV003904	Mallard	107	0	0	0
p__Firmicutes	c__Bacilli	o__Mycoplasmatales	f__Mycoplasmataceae	g__Mycoplasma	s__Mycoplasma penetrans HF-2	a__ASV003904	Nathusius bat	87	0	0	0
p__Firmicutes	c__Bacilli	o__Mycoplasmatales	f__Mycoplasmataceae	g__Mycoplasma	s__Mycoplasma penetrans HF-2	a__ASV003904	Wood pigeon	74	2.86303e-06	2.46287e-05	2.86303e-06
p__Proteobacteria	c__Gammaproteobacteria	o__Enterobacterales	f__Enterobacteriaceae	g__Escherichia-Shigella	s__Escherichia coli	a__ASV003970	Black bird	81	0	0	0
p__Proteobacteria	c__Gammaproteobacteria	o__Enterobacterales	f__Enterobacteriaceae	g__Escherichia-Shigella	s__Escherichia coli	a__ASV003970	Mallard	107	2.36483e-06	2.4462e-05	2.36483e-06
p__Proteobacteria	c__Gammaproteobacteria	o__Enterobacterales	f__Enterobacteriaceae	g__Escherichia-Shigella	s__Escherichia coli	a__ASV003970	Nathusius bat	87	0	0	0
p__Proteobacteria	c__Gammaproteobacteria	o__Enterobacterales	f__Enterobacteriaceae	g__Escherichia-Shigella	s__Escherichia coli	a__ASV003970	Wood pigeon	74	5.46329e-05	0.00046997	5.46329e-05
p__Firmicutes	c__Bacilli	o__Bacillales	f__Bacillaceae	g__Bacillus	s__Bacillus simplex	a__ASV004072	Black bird	81	0.000108991	0.000716213	7.95792e-05
p__Firmicutes	c__Bacilli	o__Bacillales	f__Bacillaceae	g__Bacillus	s__Bacillus simplex	a__ASV004072	Mallard	107	0	0	0
p__Firmicutes	c__Bacilli	o__Bacillales	f__Bacillaceae	g__Bacillus	s__Bacillus simplex	a__ASV004072	Nathusius bat	87	0	0	0
p__Firmicutes	c__Bacilli	o__Bacillales	f__Bacillaceae	g__Bacillus	s__Bacillus simplex	a__ASV004072	Wood pigeon	74	1.56697e-06	1.34795e-05	1.56697e-06
p__Firmicutes	c__Clostridia	o__Clostridiales	f__Clostridiaceae	g__Clostridium sensu stricto 1	s__Clostridium sp. Marseille-P2414	a__ASV004104	Black bird	81	5.69851e-05	0.000498801	5.54223e-05
p__Firmicutes	c__Clostridia	o__Clostridiales	f__Clostridiaceae	g__Clostridium sensu stricto 1	s__Clostridium sp. Marseille-P2414	a__ASV004104	Mallard	107	0	0	0
p__Firmicutes	c__Clostridia	o__Clostridiales	f__Clostridiaceae	g__Clostridium sensu stricto 1	s__Clostridium sp. Marseille-P2414	a__ASV004104	Nathusius bat	87	0	0	0
p__Firmicutes	c__Clostridia	o__Clostridiales	f__Clostridiaceae	g__Clostridium sensu stricto 1	s__Clostridium sp. Marseille-P2414	a__ASV004104	Wood pigeon	74	6.05553e-06	5.20916e-05	6.05553e-06
p__Proteobacteria	c__Gammaproteobacteria	o__Enterobacterales	f__Enterobacteriaceae	g__Escherichia-Shigella	s__Escherichia coli	a__ASV004160	Black bird	81	0	0	0
p__Proteobacteria	c__Gammaproteobacteria	o__Enterobacterales	f__Enterobacteriaceae	g__Escherichia-Shigella	s__Escherichia coli	a__ASV004160	Mallard	107	1.42575e-06	1.47481e-05	1.42575e-06
p__Proteobacteria	c__Gammaproteobacteria	o__Enterobacterales	f__Enterobacteriaceae	g__Escherichia-Shigella	s__Escherichia coli	a__ASV004160	Nathusius bat	87	0	0	0
p__Proteobacteria	c__Gammaproteobacteria	o__Enterobacterales	f__Enterobacteriaceae	g__Escherichia-Shigella	s__Escherichia coli	a__ASV004160	Wood pigeon	74	8.13203e-05	0.000699543	8.13203e-05
p__Firmicutes	c__Clostridia	o__Clostridiales	f__Clostridiaceae	g__Clostridium sensu stricto 1	s__Clostridium perfringens	a__ASV004258	Black bird	81	8.15902e-06	5.89886e-05	6.55428e-06
p__Firmicutes	c__Clostridia	o__Clostridiales	f__Clostridiaceae	g__Clostridium sensu stricto 1	s__Clostridium perfringens	a__ASV004258	Mallard	107	3.37197e-05	0.000334774	3.23639e-05
p__Firmicutes	c__Clostridia	o__Clostridiales	f__Clostridiaceae	g__Clostridium sensu stricto 1	s__Clostridium perfringens	a__ASV004258	Nathusius bat	87	6.97995e-06	5.53385e-05	5.93291e-06
p__Firmicutes	c__Clostridia	o__Clostridiales	f__Clostridiaceae	g__Clostridium sensu stricto 1	s__Clostridium perfringens	a__ASV004258	Wood pigeon	74	0	0	0
p__Proteobacteria	c__Gammaproteobacteria	o__Pseudomonadales	f__Pseudomonadaceae	g__Pseudomonas	s__Pseudomonas sp. 02C 26	a__ASV004298	Black bird	81	1.04095e-05	9.36856e-05	1.04095e-05
p__Proteobacteria	c__Gammaproteobacteria	o__Pseudomonadales	f__Pseudomonadaceae	g__Pseudomonas	s__Pseudomonas sp. 02C 26	a__ASV004298	Mallard	107	0	0	0
p__Proteobacteria	c__Gammaproteobacteria	o__Pseudomonadales	f__Pseudomonadaceae	g__Pseudomonas	s__Pseudomonas sp. 02C 26	a__ASV004298	Nathusius bat	87	4.77794e-05	0.000432729	4.63934e-05
p__Proteobacteria	c__Gammaproteobacteria	o__Pseudomonadales	f__Pseudomonadaceae	g__Pseudomonas	s__Pseudomonas sp. 02C 26	a__ASV004298	Wood pigeon	74	0	0	0
p__Proteobacteria	c__Gammaproteobacteria	o__Enterobacterales	f__Enterobacteriaceae	g__Escherichia-Shigella	s__Escherichia coli	a__ASV004376	Black bird	81	4.98215e-05	0.000431278	4.79197e-05
p__Proteobacteria	c__Gammaproteobacteria	o__Enterobacterales	f__Enterobacteriaceae	g__Escherichia-Shigella	s__Escherichia coli	a__ASV004376	Mallard	107	1.2139e-06	1.25567e-05	1.2139e-06
p__Proteobacteria	c__Gammaproteobacteria	o__Enterobacterales	f__Enterobacteriaceae	g__Escherichia-Shigella	s__Escherichia coli	a__ASV004376	Nathusius bat	87	0	0	0
p__Proteobacteria	c__Gammaproteobacteria	o__Enterobacterales	f__Enterobacteriaceae	g__Escherichia-Shigella	s__Escherichia coli	a__ASV004376	Wood pigeon	74	0	0	0
p__Proteobacteria	c__Gammaproteobacteria	o__Pseudomonadales	f__Pseudomonadaceae	g__Pseudomonas	s__	a__ASV004404	Black bird	81	9.67275e-06	7.18831e-05	7.98701e-06
p__Proteobacteria	c__Gammaproteobacteria	o__Pseudomonadales	f__Pseudomonadaceae	g__Pseudomonas	s__	a__ASV004404	Mallard	107	7.26524e-06	5.1608e-05	4.98914e-06
p__Proteobacteria	c__Gammaproteobacteria	o__Pseudomonadales	f__Pseudomonadaceae	g__Pseudomonas	s__	a__ASV004404	Nathusius bat	87	5.36175e-06	5.00111e-05	5.36175e-06
p__Proteobacteria	c__Gammaproteobacteria	o__Pseudomonadales	f__Pseudomonadaceae	g__Pseudomonas	s__	a__ASV004404	Wood pigeon	74	1.92458e-05	0.000165559	1.92458e-05
p__Proteobacteria	c__Gammaproteobacteria	o__Enterobacterales	f__Enterobacteriaceae	g__Escherichia-Shigella	s__Escherichia coli	a__ASV004488	Black bird	81	1.95399e-05	0.000175859	1.95399e-05
p__Proteobacteria	c__Gammaproteobacteria	o__Enterobacterales	f__Enterobacteriaceae	g__Escherichia-Shigella	s__Escherichia coli	a__ASV004488	Mallard	107	0	0	0
p__Proteobacteria	c__Gammaproteobacteria	o__Enterobacterales	f__Enterobacteriaceae	g__Escherichia-Shigella	s__Escherichia coli	a__ASV004488	Nathusius bat	87	0	0	0
p__Proteobacteria	c__Gammaproteobacteria	o__Enterobacterales	f__Enterobacteriaceae	g__Escherichia-Shigella	s__Escherichia coli	a__ASV004488	Wood pigeon	74	1.64498e-05	0.000141507	1.64498e-05
p__Firmicutes	c__Bacilli	o__Staphylococcales	f__Staphylococcaceae	g__Staphylococcus	s__Staphylococcus equorum	a__ASV004669	Black bird	81	4.1724e-05	0.000375516	4.1724e-05
p__Firmicutes	c__Bacilli	o__Staphylococcales	f__Staphylococcaceae	g__Staphylococcus	s__Staphylococcus equorum	a__ASV004669	Mallard	107	3.67612e-06	2.85702e-05	2.76199e-06
p__Firmicutes	c__Bacilli	o__Staphylococcales	f__Staphylococcaceae	g__Staphylococcus	s__Staphylococcus equorum	a__ASV004669	Nathusius bat	87	0	0	0
p__Firmicutes	c__Bacilli	o__Staphylococcales	f__Staphylococcaceae	g__Staphylococcus	s__Staphylococcus equorum	a__ASV004669	Wood pigeon	74	0	0	0
p__Proteobacteria	c__Gammaproteobacteria	o__Enterobacterales	f__Yersiniaceae	g__Serratia	s__Rahnella sp. 'CDC 21234'	a__ASV004689	Black bird	81	3.2434e-05	0.000291906	3.2434e-05
p__Proteobacteria	c__Gammaproteobacteria	o__Enterobacterales	f__Yersiniaceae	g__Serratia	s__Rahnella sp. 'CDC 21234'	a__ASV004689	Mallard	107	0	0	0
p__Proteobacteria	c__Gammaproteobacteria	o__Enterobacterales	f__Yersiniaceae	g__Serratia	s__Rahnella sp. 'CDC 21234'	a__ASV004689	Nathusius bat	87	8.44557e-06	7.10217e-05	7.61432e-06
p__Proteobacteria	c__Gammaproteobacteria	o__Enterobacterales	f__Yersiniaceae	g__Serratia	s__Rahnella sp. 'CDC 21234'	a__ASV004689	Wood pigeon	74	0	0	0
p__Firmicutes	c__Bacilli	o__Staphylococcales	f__Staphylococcaceae	g__Staphylococcus	s__Staphylococcus aureus	a__ASV004701	Black bird	81	3.4599e-05	0.000311391	3.4599e-05
p__Firmicutes	c__Bacilli	o__Staphylococcales	f__Staphylococcaceae	g__Staphylococcus	s__Staphylococcus aureus	a__ASV004701	Mallard	107	2.96222e-05	0.000306414	2.96222e-05
p__Firmicutes	c__Bacilli	o__Staphylococcales	f__Staphylococcaceae	g__Staphylococcus	s__Staphylococcus aureus	a__ASV004701	Nathusius bat	87	0	0	0
p__Firmicutes	c__Bacilli	o__Staphylococcales	f__Staphylococcaceae	g__Staphylococcus	s__Staphylococcus aureus	a__ASV004701	Wood pigeon	74	0	0	0
p__Proteobacteria	c__Gammaproteobacteria	o__Enterobacterales	f__Enterobacteriaceae	g__Escherichia-Shigella	s__Escherichia coli	a__ASV004783	Black bird	81	1.56532e-06	1.40879e-05	1.56532e-06
p__Proteobacteria	c__Gammaproteobacteria	o__Enterobacterales	f__Enterobacteriaceae	g__Escherichia-Shigella	s__Escherichia coli	a__ASV004783	Mallard	107	0	0	0
p__Proteobacteria	c__Gammaproteobacteria	o__Enterobacterales	f__Enterobacteriaceae	g__Escherichia-Shigella	s__Escherichia coli	a__ASV004783	Nathusius bat	87	0	0	0
p__Proteobacteria	c__Gammaproteobacteria	o__Enterobacterales	f__Enterobacteriaceae	g__Escherichia-Shigella	s__Escherichia coli	a__ASV004783	Wood pigeon	74	4.8048e-05	0.000413325	4.8048e-05
p__Proteobacteria	c__Gammaproteobacteria	o__Enterobacterales	f__Enterobacteriaceae	g__Escherichia-Shigella	s__Escherichia coli	a__ASV005232	Black bird	81	4.02885e-06	2.68046e-05	2.97829e-06
p__Proteobacteria	c__Gammaproteobacteria	o__Enterobacterales	f__Enterobacteriaceae	g__Escherichia-Shigella	s__Escherichia coli	a__ASV005232	Mallard	107	7.09886e-05	0.000567698	5.48814e-05
p__Proteobacteria	c__Gammaproteobacteria	o__Enterobacterales	f__Enterobacteriaceae	g__Escherichia-Shigella	s__Escherichia coli	a__ASV005232	Nathusius bat	87	0	0	0
p__Proteobacteria	c__Gammaproteobacteria	o__Enterobacterales	f__Enterobacteriaceae	g__Escherichia-Shigella	s__Escherichia coli	a__ASV005232	Wood pigeon	74	0	0	0
p__Proteobacteria	c__Gammaproteobacteria	o__Enterobacterales	f__Enterobacteriaceae	g__Escherichia-Shigella	s__Escherichia marmotae	a__ASV005290	Black bird	81	2.45809e-05	0.000211047	2.34497e-05
p__Proteobacteria	c__Gammaproteobacteria	o__Enterobacterales	f__Enterobacteriaceae	g__Escherichia-Shigella	s__Escherichia marmotae	a__ASV005290	Mallard	107	0	0	0
p__Proteobacteria	c__Gammaproteobacteria	o__Enterobacterales	f__Enterobacteriaceae	g__Escherichia-Shigella	s__Escherichia marmotae	a__ASV005290	Nathusius bat	87	0	0	0
p__Proteobacteria	c__Gammaproteobacteria	o__Enterobacterales	f__Enterobacteriaceae	g__Escherichia-Shigella	s__Escherichia marmotae	a__ASV005290	Wood pigeon	74	1.716e-06	1.47616e-05	1.716e-06
p__Firmicutes	c__Bacilli	o__Staphylococcales	f__Staphylococcaceae	g__Staphylococcus	s__Staphylococcus saprophyticus	a__ASV005465	Black bird	81	0	0	0
p__Firmicutes	c__Bacilli	o__Staphylococcales	f__Staphylococcaceae	g__Staphylococcus	s__Staphylococcus saprophyticus	a__ASV005465	Mallard	107	2.19201e-05	0.000181991	1.75937e-05
p__Firmicutes	c__Bacilli	o__Staphylococcales	f__Staphylococcaceae	g__Staphylococcus	s__Staphylococcus saprophyticus	a__ASV005465	Nathusius bat	87	6.33571e-07	5.90956e-06	6.33571e-07
p__Firmicutes	c__Bacilli	o__Staphylococcales	f__Staphylococcaceae	g__Staphylococcus	s__Staphylococcus saprophyticus	a__ASV005465	Wood pigeon	74	0	0	0
p__Firmicutes	c__Bacilli	o__Staphylococcales	f__Staphylococcaceae	g__Staphylococcus	s__Staphylococcus succinus	a__ASV005521	Black bird	81	1.16954e-06	1.05259e-05	1.16954e-06
p__Firmicutes	c__Bacilli	o__Staphylococcales	f__Staphylococcaceae	g__Staphylococcus	s__Staphylococcus succinus	a__ASV005521	Mallard	107	1.58725e-05	0.000150349	1.45348e-05
p__Firmicutes	c__Bacilli	o__Staphylococcales	f__Staphylococcaceae	g__Staphylococcus	s__Staphylococcus succinus	a__ASV005521	Nathusius bat	87	0	0	0
p__Firmicutes	c__Bacilli	o__Staphylococcales	f__Staphylococcaceae	g__Staphylococcus	s__Staphylococcus succinus	a__ASV005521	Wood pigeon	74	7.72863e-06	6.64842e-05	7.72863e-06
p__Firmicutes	c__Clostridia	o__Clostridiales	f__Clostridiaceae	g__Clostridium sensu stricto 1	s__	a__ASV005699	Black bird	81	2.47254e-05	0.000222528	2.47254e-05
p__Firmicutes	c__Clostridia	o__Clostridiales	f__Clostridiaceae	g__Clostridium sensu stricto 1	s__	a__ASV005699	Mallard	107	0	0	0
p__Firmicutes	c__Clostridia	o__Clostridiales	f__Clostridiaceae	g__Clostridium sensu stricto 1	s__	a__ASV005699	Nathusius bat	87	0	0	0
p__Firmicutes	c__Clostridia	o__Clostridiales	f__Clostridiaceae	g__Clostridium sensu stricto 1	s__	a__ASV005699	Wood pigeon	74	8.47774e-06	7.29283e-05	8.47774e-06
p__Firmicutes	c__Bacilli	o__Lactobacillales	f__Enterococcaceae	g__Enterococcus	s__Enterococcus cecorum	a__ASV005704	Black bird	81	0	0	0
p__Firmicutes	c__Bacilli	o__Lactobacillales	f__Enterococcaceae	g__Enterococcus	s__Enterococcus cecorum	a__ASV005704	Mallard	107	2.38413e-06	2.46616e-05	2.38413e-06
p__Firmicutes	c__Bacilli	o__Lactobacillales	f__Enterococcaceae	g__Enterococcus	s__Enterococcus cecorum	a__ASV005704	Nathusius bat	87	0	0	0
p__Firmicutes	c__Bacilli	o__Lactobacillales	f__Enterococcaceae	g__Enterococcus	s__Enterococcus cecorum	a__ASV005704	Wood pigeon	74	4.10448e-05	0.000353081	4.10448e-05
p__Firmicutes	c__Bacilli	o__Staphylococcales	f__Staphylococcaceae	g__Staphylococcus	s__Staphylococcus capitis	a__ASV005712	Black bird	81	1.45305e-05	0.000130775	1.45305e-05
p__Firmicutes	c__Bacilli	o__Staphylococcales	f__Staphylococcaceae	g__Staphylococcus	s__Staphylococcus capitis	a__ASV005712	Mallard	107	8.42875e-07	8.71876e-06	8.42875e-07
p__Firmicutes	c__Bacilli	o__Staphylococcales	f__Staphylococcaceae	g__Staphylococcus	s__Staphylococcus capitis	a__ASV005712	Nathusius bat	87	0	0	0
p__Firmicutes	c__Bacilli	o__Staphylococcales	f__Staphylococcaceae	g__Staphylococcus	s__Staphylococcus capitis	a__ASV005712	Wood pigeon	74	0.000184611	0.00158808	0.000184611
p__Proteobacteria	c__Gammaproteobacteria	o__Enterobacterales	f__Enterobacteriaceae	g__Escherichia-Shigella	s__Escherichia coli	a__ASV005731	Black bird	81	0	0	0
p__Proteobacteria	c__Gammaproteobacteria	o__Enterobacterales	f__Enterobacteriaceae	g__Escherichia-Shigella	s__Escherichia coli	a__ASV005731	Mallard	107	4.14518e-05	0.000428781	4.14518e-05
p__Proteobacteria	c__Gammaproteobacteria	o__Enterobacterales	f__Enterobacteriaceae	g__Escherichia-Shigella	s__Escherichia coli	a__ASV005731	Nathusius bat	87	0	0	0
p__Proteobacteria	c__Gammaproteobacteria	o__Enterobacterales	f__Enterobacteriaceae	g__Escherichia-Shigella	s__Escherichia coli	a__ASV005731	Wood pigeon	74	1.19498e-05	8.95763e-05	1.0413e-05
p__Actinobacteriota	c__Actinobacteria	o__Corynebacteriales	f__Mycobacteriaceae	g__Mycobacterium	s__	a__ASV005742	Black bird	81	3.68253e-05	0.000331428	3.68253e-05
p__Actinobacteriota	c__Actinobacteria	o__Corynebacteriales	f__Mycobacteriaceae	g__Mycobacterium	s__	a__ASV005742	Mallard	107	0	0	0
p__Actinobacteriota	c__Actinobacteria	o__Corynebacteriales	f__Mycobacteriaceae	g__Mycobacterium	s__	a__ASV005742	Nathusius bat	87	1.4862e-06	1.38623e-05	1.4862e-06
p__Actinobacteriota	c__Actinobacteria	o__Corynebacteriales	f__Mycobacteriaceae	g__Mycobacterium	s__	a__ASV005742	Wood pigeon	74	0	0	0
p__Proteobacteria	c__Gammaproteobacteria	o__Pseudomonadales	f__Pseudomonadaceae	g__Pseudomonas	s__Pseudomonas fluorescens BS2	a__ASV005759	Black bird	81	2.23487e-05	0.000192072	2.13414e-05
p__Proteobacteria	c__Gammaproteobacteria	o__Pseudomonadales	f__Pseudomonadaceae	g__Pseudomonas	s__Pseudomonas fluorescens BS2	a__ASV005759	Mallard	107	0	0	0
p__Proteobacteria	c__Gammaproteobacteria	o__Pseudomonadales	f__Pseudomonadaceae	g__Pseudomonas	s__Pseudomonas fluorescens BS2	a__ASV005759	Nathusius bat	87	1.72823e-05	0.000131195	1.40655e-05
p__Proteobacteria	c__Gammaproteobacteria	o__Pseudomonadales	f__Pseudomonadaceae	g__Pseudomonas	s__Pseudomonas fluorescens BS2	a__ASV005759	Wood pigeon	74	0	0	0
p__Bacteroidota	c__Bacteroidia	o__Bacteroidales	f__Prevotellaceae	g__Prevotella_9	s__	a__ASV005782	Black bird	81	0	0	0
p__Bacteroidota	c__Bacteroidia	o__Bacteroidales	f__Prevotellaceae	g__Prevotella_9	s__	a__ASV005782	Mallard	107	3.13092e-06	3.23865e-05	3.13092e-06
p__Bacteroidota	c__Bacteroidia	o__Bacteroidales	f__Prevotellaceae	g__Prevotella_9	s__	a__ASV005782	Nathusius bat	87	0	0	0
p__Bacteroidota	c__Bacteroidia	o__Bacteroidales	f__Prevotellaceae	g__Prevotella_9	s__	a__ASV005782	Wood pigeon	74	3.67073e-05	0.000315768	3.67073e-05
p__Proteobacteria	c__Gammaproteobacteria	o__Enterobacterales	f__Enterobacteriaceae	g__Escherichia-Shigella	s__Escherichia coli	a__ASV005808	Black bird	81	1.86517e-05	0.000167866	1.86517e-05
p__Proteobacteria	c__Gammaproteobacteria	o__Enterobacterales	f__Enterobacteriaceae	g__Escherichia-Shigella	s__Escherichia coli	a__ASV005808	Mallard	107	0	0	0
p__Proteobacteria	c__Gammaproteobacteria	o__Enterobacterales	f__Enterobacteriaceae	g__Escherichia-Shigella	s__Escherichia coli	a__ASV005808	Nathusius bat	87	0	0	0
p__Proteobacteria	c__Gammaproteobacteria	o__Enterobacterales	f__Enterobacteriaceae	g__Escherichia-Shigella	s__Escherichia coli	a__ASV005808	Wood pigeon	74	1.41133e-06	1.21407e-05	1.41133e-06
p__Proteobacteria	c__Gammaproteobacteria	o__Pseudomonadales	f__Pseudomonadaceae	g__Pseudomonas	s__Pseudomonas sp. R-41739	a__ASV005847	Black bird	81	6.81902e-05	0.000613712	6.81902e-05
p__Proteobacteria	c__Gammaproteobacteria	o__Pseudomonadales	f__Pseudomonadaceae	g__Pseudomonas	s__Pseudomonas sp. R-41739	a__ASV005847	Mallard	107	0	0	0
p__Proteobacteria	c__Gammaproteobacteria	o__Pseudomonadales	f__Pseudomonadaceae	g__Pseudomonas	s__Pseudomonas sp. R-41739	a__ASV005847	Nathusius bat	87	0	0	0
p__Proteobacteria	c__Gammaproteobacteria	o__Pseudomonadales	f__Pseudomonadaceae	g__Pseudomonas	s__Pseudomonas sp. R-41739	a__ASV005847	Wood pigeon	74	1.21111e-06	1.04183e-05	1.21111e-06
p__Proteobacteria	c__Gammaproteobacteria	o__Enterobacterales	f__Enterobacteriaceae	g__Escherichia-Shigella	s__Escherichia coli	a__ASV006015	Black bird	81	6.82157e-06	6.13941e-05	6.82157e-06
p__Proteobacteria	c__Gammaproteobacteria	o__Enterobacterales	f__Enterobacteriaceae	g__Escherichia-Shigella	s__Escherichia coli	a__ASV006015	Mallard	107	1.94224e-05	0.000200906	1.94224e-05
p__Proteobacteria	c__Gammaproteobacteria	o__Enterobacterales	f__Enterobacteriaceae	g__Escherichia-Shigella	s__Escherichia coli	a__ASV006015	Nathusius bat	87	0	0	0
p__Proteobacteria	c__Gammaproteobacteria	o__Enterobacterales	f__Enterobacteriaceae	g__Escherichia-Shigella	s__Escherichia coli	a__ASV006015	Wood pigeon	74	0	0	0
p__Actinobacteriota	c__Actinobacteria	o__Corynebacteriales	f__Mycobacteriaceae	g__Mycobacterium	s__	a__ASV006208	Black bird	81	2.78095e-05	0.000250285	2.78095e-05
p__Actinobacteriota	c__Actinobacteria	o__Corynebacteriales	f__Mycobacteriaceae	g__Mycobacterium	s__	a__ASV006208	Mallard	107	0	0	0
p__Actinobacteriota	c__Actinobacteria	o__Corynebacteriales	f__Mycobacteriaceae	g__Mycobacterium	s__	a__ASV006208	Nathusius bat	87	9.81157e-06	9.15162e-05	9.81157e-06
p__Actinobacteriota	c__Actinobacteria	o__Corynebacteriales	f__Mycobacteriaceae	g__Mycobacterium	s__	a__ASV006208	Wood pigeon	74	0	0	0
p__Firmicutes	c__Bacilli	o__Lactobacillales	f__Streptococcaceae	g__Streptococcus	s__Streptococcus macedonicus ACA-DC 198	a__ASV006653	Black bird	81	0	0	0
p__Firmicutes	c__Bacilli	o__Lactobacillales	f__Streptococcaceae	g__Streptococcus	s__Streptococcus macedonicus ACA-DC 198	a__ASV006653	Mallard	107	5.39129e-06	5.57679e-05	5.39129e-06
p__Firmicutes	c__Bacilli	o__Lactobacillales	f__Streptococcaceae	g__Streptococcus	s__Streptococcus macedonicus ACA-DC 198	a__ASV006653	Nathusius bat	87	0	0	0
p__Firmicutes	c__Bacilli	o__Lactobacillales	f__Streptococcaceae	g__Streptococcus	s__Streptococcus macedonicus ACA-DC 198	a__ASV006653	Wood pigeon	74	2.08135e-05	0.000165923	1.92881e-05
p__Proteobacteria	c__Gammaproteobacteria	o__Enterobacterales	f__Enterobacteriaceae	g__Escherichia-Shigella	s__Escherichia fergusonii ATCC 35469	a__ASV006759	Black bird	81	1.87838e-05	0.000169055	1.87838e-05
p__Proteobacteria	c__Gammaproteobacteria	o__Enterobacterales	f__Enterobacteriaceae	g__Escherichia-Shigella	s__Escherichia fergusonii ATCC 35469	a__ASV006759	Mallard	107	2.08147e-05	0.000215309	2.08147e-05
p__Proteobacteria	c__Gammaproteobacteria	o__Enterobacterales	f__Enterobacteriaceae	g__Escherichia-Shigella	s__Escherichia fergusonii ATCC 35469	a__ASV006759	Nathusius bat	87	0	0	0
p__Proteobacteria	c__Gammaproteobacteria	o__Enterobacterales	f__Enterobacteriaceae	g__Escherichia-Shigella	s__Escherichia fergusonii ATCC 35469	a__ASV006759	Wood pigeon	74	0	0	0
p__Firmicutes	c__Bacilli	o__Bacillales	f__Bacillaceae	g__Bacillus	s__	a__ASV006984	Black bird	81	2.09961e-05	0.000188964	2.09961e-05
p__Firmicutes	c__Bacilli	o__Bacillales	f__Bacillaceae	g__Bacillus	s__	a__ASV006984	Mallard	107	0	0	0
p__Firmicutes	c__Bacilli	o__Bacillales	f__Bacillaceae	g__Bacillus	s__	a__ASV006984	Nathusius bat	87	0	0	0
p__Firmicutes	c__Bacilli	o__Bacillales	f__Bacillaceae	g__Bacillus	s__	a__ASV006984	Wood pigeon	74	1.39837e-05	0.000120292	1.39837e-05
p__Proteobacteria	c__Gammaproteobacteria	o__Enterobacterales	f__Yersiniaceae	g__Serratia	s__	a__ASV007089	Black bird	81	2.28061e-05	0.000205255	2.28061e-05
p__Proteobacteria	c__Gammaproteobacteria	o__Enterobacterales	f__Yersiniaceae	g__Serratia	s__	a__ASV007089	Mallard	107	0	0	0
p__Proteobacteria	c__Gammaproteobacteria	o__Enterobacterales	f__Yersiniaceae	g__Serratia	s__	a__ASV007089	Nathusius bat	87	2.49984e-06	2.33169e-05	2.49984e-06
p__Proteobacteria	c__Gammaproteobacteria	o__Enterobacterales	f__Yersiniaceae	g__Serratia	s__	a__ASV007089	Wood pigeon	74	0	0	0
p__Proteobacteria	c__Gammaproteobacteria	o__Pseudomonadales	f__Moraxellaceae	g__Acinetobacter	s__Acinetobacter johnsonii XBB1	a__ASV007146	Black bird	81	4.56854e-05	0.000334356	3.71507e-05
p__Proteobacteria	c__Gammaproteobacteria	o__Pseudomonadales	f__Moraxellaceae	g__Acinetobacter	s__Acinetobacter johnsonii XBB1	a__ASV007146	Mallard	107	1.28712e-06	1.33141e-05	1.28712e-06
p__Proteobacteria	c__Gammaproteobacteria	o__Pseudomonadales	f__Moraxellaceae	g__Acinetobacter	s__Acinetobacter johnsonii XBB1	a__ASV007146	Nathusius bat	87	0	0	0
p__Proteobacteria	c__Gammaproteobacteria	o__Pseudomonadales	f__Moraxellaceae	g__Acinetobacter	s__Acinetobacter johnsonii XBB1	a__ASV007146	Wood pigeon	74	0	0	0
p__Proteobacteria	c__Gammaproteobacteria	o__Enterobacterales	f__Enterobacteriaceae	g__Escherichia-Shigella	s__Escherichia coli	a__ASV007158	Black bird	81	9.523e-06	7.8479e-05	8.71989e-06
p__Proteobacteria	c__Gammaproteobacteria	o__Enterobacterales	f__Enterobacteriaceae	g__Escherichia-Shigella	s__Escherichia coli	a__ASV007158	Mallard	107	0	0	0
p__Proteobacteria	c__Gammaproteobacteria	o__Enterobacterales	f__Enterobacteriaceae	g__Escherichia-Shigella	s__Escherichia coli	a__ASV007158	Nathusius bat	87	0	0	0
p__Proteobacteria	c__Gammaproteobacteria	o__Enterobacterales	f__Enterobacteriaceae	g__Escherichia-Shigella	s__Escherichia coli	a__ASV007158	Wood pigeon	74	1.52159e-05	8.56755e-05	9.95958e-06
p__Proteobacteria	c__Gammaproteobacteria	o__Enterobacterales	f__Enterobacteriaceae	g__Escherichia-Shigella	s__Escherichia coli	a__ASV007285	Black bird	81	2.50877e-06	2.2579e-05	2.50877e-06
p__Proteobacteria	c__Gammaproteobacteria	o__Enterobacterales	f__Enterobacteriaceae	g__Escherichia-Shigella	s__Escherichia coli	a__ASV007285	Mallard	107	0	0	0
p__Proteobacteria	c__Gammaproteobacteria	o__Enterobacterales	f__Enterobacteriaceae	g__Escherichia-Shigella	s__Escherichia coli	a__ASV007285	Nathusius bat	87	0	0	0
p__Proteobacteria	c__Gammaproteobacteria	o__Enterobacterales	f__Enterobacteriaceae	g__Escherichia-Shigella	s__Escherichia coli	a__ASV007285	Wood pigeon	74	2.574e-05	0.000221424	2.574e-05
p__Proteobacteria	c__Gammaproteobacteria	o__Enterobacterales	f__Enterobacteriaceae	g__Escherichia-Shigella	s__Escherichia marmotae	a__ASV007563	Black bird	81	1.42654e-05	0.000128389	1.42654e-05
p__Proteobacteria	c__Gammaproteobacteria	o__Enterobacterales	f__Enterobacteriaceae	g__Escherichia-Shigella	s__Escherichia marmotae	a__ASV007563	Mallard	107	0	0	0
p__Proteobacteria	c__Gammaproteobacteria	o__Enterobacterales	f__Enterobacteriaceae	g__Escherichia-Shigella	s__Escherichia marmotae	a__ASV007563	Nathusius bat	87	0	0	0
p__Proteobacteria	c__Gammaproteobacteria	o__Enterobacterales	f__Enterobacteriaceae	g__Escherichia-Shigella	s__Escherichia marmotae	a__ASV007563	Wood pigeon	74	1.716e-06	1.47616e-05	1.716e-06
p__Proteobacteria	c__Gammaproteobacteria	o__Pseudomonadales	f__Pseudomonadaceae	g__Pseudomonas	s__Pseudomonas amygdali pv. lachrymans	a__ASV007588	Black bird	81	0	0	0
p__Proteobacteria	c__Gammaproteobacteria	o__Pseudomonadales	f__Pseudomonadaceae	g__Pseudomonas	s__Pseudomonas amygdali pv. lachrymans	a__ASV007588	Mallard	107	9.73115e-07	1.0066e-05	9.73115e-07
p__Proteobacteria	c__Gammaproteobacteria	o__Pseudomonadales	f__Pseudomonadaceae	g__Pseudomonas	s__Pseudomonas amygdali pv. lachrymans	a__ASV007588	Nathusius bat	87	3.49977e-05	0.000326437	3.49977e-05
p__Proteobacteria	c__Gammaproteobacteria	o__Pseudomonadales	f__Pseudomonadaceae	g__Pseudomonas	s__Pseudomonas amygdali pv. lachrymans	a__ASV007588	Wood pigeon	74	0	0	0
p__Proteobacteria	c__Gammaproteobacteria	o__Pseudomonadales	f__Pseudomonadaceae	g__Pseudomonas	s__Pseudomonas sp. R-41805	a__ASV007649	Black bird	81	1.91472e-05	0.000158853	1.76503e-05
p__Proteobacteria	c__Gammaproteobacteria	o__Pseudomonadales	f__Pseudomonadaceae	g__Pseudomonas	s__Pseudomonas sp. R-41805	a__ASV007649	Mallard	107	0	0	0
p__Proteobacteria	c__Gammaproteobacteria	o__Pseudomonadales	f__Pseudomonadaceae	g__Pseudomonas	s__Pseudomonas sp. R-41805	a__ASV007649	Nathusius bat	87	1.39071e-06	1.29717e-05	1.39071e-06
p__Proteobacteria	c__Gammaproteobacteria	o__Pseudomonadales	f__Pseudomonadaceae	g__Pseudomonas	s__Pseudomonas sp. R-41805	a__ASV007649	Wood pigeon	74	0	0	0
p__Firmicutes	c__Bacilli	o__Lactobacillales	f__Enterococcaceae	g__Enterococcus	s__Enterococcus sp. CR-Ec1	a__ASV007686	Black bird	81	0	0	0
p__Firmicutes	c__Bacilli	o__Lactobacillales	f__Enterococcaceae	g__Enterococcus	s__Enterococcus sp. CR-Ec1	a__ASV007686	Mallard	107	0	0	0
p__Firmicutes	c__Bacilli	o__Lactobacillales	f__Enterococcaceae	g__Enterococcus	s__Enterococcus sp. CR-Ec1	a__ASV007686	Nathusius bat	87	3.58411e-06	3.34304e-05	3.58411e-06
p__Firmicutes	c__Bacilli	o__Lactobacillales	f__Enterococcaceae	g__Enterococcus	s__Enterococcus sp. CR-Ec1	a__ASV007686	Wood pigeon	74	1.67454e-05	0.000144049	1.67454e-05
p__Proteobacteria	c__Gammaproteobacteria	o__Enterobacterales	f__Yersiniaceae	g__Serratia	s__Serratia sp. P2ACOL2	a__ASV007763	Black bird	81	1.40411e-05	0.00012637	1.40411e-05
p__Proteobacteria	c__Gammaproteobacteria	o__Enterobacterales	f__Yersiniaceae	g__Serratia	s__Serratia sp. P2ACOL2	a__ASV007763	Mallard	107	0	0	0
p__Proteobacteria	c__Gammaproteobacteria	o__Enterobacterales	f__Yersiniaceae	g__Serratia	s__Serratia sp. P2ACOL2	a__ASV007763	Nathusius bat	87	7.73433e-06	5.25582e-05	5.63483e-06
p__Proteobacteria	c__Gammaproteobacteria	o__Enterobacterales	f__Yersiniaceae	g__Serratia	s__Serratia sp. P2ACOL2	a__ASV007763	Wood pigeon	74	0	0	0
p__Firmicutes	c__Clostridia	o__Clostridiales	f__Clostridiaceae	g__Clostridium sensu stricto 1	s__	a__ASV007804	Black bird	81	0	0	0
p__Firmicutes	c__Clostridia	o__Clostridiales	f__Clostridiaceae	g__Clostridium sensu stricto 1	s__	a__ASV007804	Mallard	107	1.14381e-05	0.000105389	1.01883e-05
p__Firmicutes	c__Clostridia	o__Clostridiales	f__Clostridiaceae	g__Clostridium sensu stricto 1	s__	a__ASV007804	Nathusius bat	87	0	0	0
p__Firmicutes	c__Clostridia	o__Clostridiales	f__Clostridiaceae	g__Clostridium sensu stricto 1	s__	a__ASV007804	Wood pigeon	74	1.81389e-06	1.56037e-05	1.81389e-06
p__Proteobacteria	c__Gammaproteobacteria	o__Enterobacterales	f__Enterobacteriaceae	g__Escherichia-Shigella	s__Escherichia coli 55989	a__ASV007977	Black bird	81	0	0	0
p__Proteobacteria	c__Gammaproteobacteria	o__Enterobacterales	f__Enterobacteriaceae	g__Escherichia-Shigella	s__Escherichia coli 55989	a__ASV007977	Mallard	107	1.2139e-06	1.25567e-05	1.2139e-06
p__Proteobacteria	c__Gammaproteobacteria	o__Enterobacterales	f__Enterobacteriaceae	g__Escherichia-Shigella	s__Escherichia coli 55989	a__ASV007977	Nathusius bat	87	0	0	0
p__Proteobacteria	c__Gammaproteobacteria	o__Enterobacterales	f__Enterobacteriaceae	g__Escherichia-Shigella	s__Escherichia coli 55989	a__ASV007977	Wood pigeon	74	2.13075e-05	0.000170158	1.97805e-05
p__Firmicutes	c__Bacilli	o__Lactobacillales	f__Enterococcaceae	g__Enterococcus	s__Enterococcus moraviensis ATCC BAA-383	a__ASV008009	Black bird	81	0	0	0
p__Firmicutes	c__Bacilli	o__Lactobacillales	f__Enterococcaceae	g__Enterococcus	s__Enterococcus moraviensis ATCC BAA-383	a__ASV008009	Mallard	107	5.76308e-06	5.96138e-05	5.76308e-06
p__Firmicutes	c__Bacilli	o__Lactobacillales	f__Enterococcaceae	g__Enterococcus	s__Enterococcus moraviensis ATCC BAA-383	a__ASV008009	Nathusius bat	87	9.27636e-06	8.65241e-05	9.27636e-06
p__Firmicutes	c__Bacilli	o__Lactobacillales	f__Enterococcaceae	g__Enterococcus	s__Enterococcus moraviensis ATCC BAA-383	a__ASV008009	Wood pigeon	74	0	0	0
p__Firmicutes	c__Bacilli	o__Bacillales	f__Bacillaceae	g__Bacillus	s__Bacillus megaterium	a__ASV008073	Black bird	81	5.801e-06	5.2209e-05	5.801e-06
p__Firmicutes	c__Bacilli	o__Bacillales	f__Bacillaceae	g__Bacillus	s__Bacillus megaterium	a__ASV008073	Mallard	107	0	0	0
p__Firmicutes	c__Bacilli	o__Bacillales	f__Bacillaceae	g__Bacillus	s__Bacillus megaterium	a__ASV008073	Nathusius bat	87	0	0	0
p__Firmicutes	c__Bacilli	o__Bacillales	f__Bacillaceae	g__Bacillus	s__Bacillus megaterium	a__ASV008073	Wood pigeon	74	1.53893e-05	0.000132384	1.53893e-05
p__Proteobacteria	c__Gammaproteobacteria	o__Enterobacterales	f__Enterobacteriaceae	g__Escherichia-Shigella	s__Escherichia coli UMN026	a__ASV008144	Black bird	81	1.01896e-06	9.17061e-06	1.01896e-06
p__Proteobacteria	c__Gammaproteobacteria	o__Enterobacterales	f__Enterobacteriaceae	g__Escherichia-Shigella	s__Escherichia coli UMN026	a__ASV008144	Mallard	107	1.97228e-05	0.000157036	1.51812e-05
p__Proteobacteria	c__Gammaproteobacteria	o__Enterobacterales	f__Enterobacteriaceae	g__Escherichia-Shigella	s__Escherichia coli UMN026	a__ASV008144	Nathusius bat	87	0	0	0
p__Proteobacteria	c__Gammaproteobacteria	o__Enterobacterales	f__Enterobacteriaceae	g__Escherichia-Shigella	s__Escherichia coli UMN026	a__ASV008144	Wood pigeon	74	0	0	0
p__Proteobacteria	c__Gammaproteobacteria	o__Enterobacterales	f__Enterobacteriaceae	g__Escherichia-Shigella	s__Escherichia marmotae	a__ASV008150	Black bird	81	2.20418e-05	0.00015919	1.76878e-05
p__Proteobacteria	c__Gammaproteobacteria	o__Enterobacterales	f__Enterobacteriaceae	g__Escherichia-Shigella	s__Escherichia marmotae	a__ASV008150	Mallard	107	0	0	0
p__Proteobacteria	c__Gammaproteobacteria	o__Enterobacterales	f__Enterobacteriaceae	g__Escherichia-Shigella	s__Escherichia marmotae	a__ASV008150	Nathusius bat	87	0	0	0
p__Proteobacteria	c__Gammaproteobacteria	o__Enterobacterales	f__Enterobacteriaceae	g__Escherichia-Shigella	s__Escherichia marmotae	a__ASV008150	Wood pigeon	74	1.56769e-06	1.34858e-05	1.56769e-06
p__Firmicutes	c__Bacilli	o__Staphylococcales	f__Staphylococcaceae	g__Staphylococcus	s__Staphylococcus epidermidis	a__ASV008259	Black bird	81	0	0	0
p__Firmicutes	c__Bacilli	o__Staphylococcales	f__Staphylococcaceae	g__Staphylococcus	s__Staphylococcus epidermidis	a__ASV008259	Mallard	107	1.55452e-06	1.60801e-05	1.55452e-06
p__Firmicutes	c__Bacilli	o__Staphylococcales	f__Staphylococcaceae	g__Staphylococcus	s__Staphylococcus epidermidis	a__ASV008259	Nathusius bat	87	0	0	0
p__Firmicutes	c__Bacilli	o__Staphylococcales	f__Staphylococcaceae	g__Staphylococcus	s__Staphylococcus epidermidis	a__ASV008259	Wood pigeon	74	1.52437e-05	0.000131131	1.52437e-05
p__Proteobacteria	c__Gammaproteobacteria	o__Enterobacterales	f__Enterobacteriaceae	g__Escherichia-Shigella	s__Escherichia coli	a__ASV008407	Black bird	81	0	0	0
p__Proteobacteria	c__Gammaproteobacteria	o__Enterobacterales	f__Enterobacteriaceae	g__Escherichia-Shigella	s__Escherichia coli	a__ASV008407	Mallard	107	1.42575e-06	1.47481e-05	1.42575e-06
p__Proteobacteria	c__Gammaproteobacteria	o__Enterobacterales	f__Enterobacteriaceae	g__Escherichia-Shigella	s__Escherichia coli	a__ASV008407	Nathusius bat	87	0	0	0
p__Proteobacteria	c__Gammaproteobacteria	o__Enterobacterales	f__Enterobacteriaceae	g__Escherichia-Shigella	s__Escherichia coli	a__ASV008407	Wood pigeon	74	0.000171349	0.00146296	0.000170066
p__Proteobacteria	c__Gammaproteobacteria	o__Pseudomonadales	f__Moraxellaceae	g__Acinetobacter	s__Acinetobacter calcoaceticus DSM 30006 = CIP 81.8	a__ASV008454	Black bird	81	2.15896e-05	0.000194307	2.15896e-05
p__Proteobacteria	c__Gammaproteobacteria	o__Pseudomonadales	f__Moraxellaceae	g__Acinetobacter	s__Acinetobacter calcoaceticus DSM 30006 = CIP 81.8	a__ASV008454	Mallard	107	0	0	0
p__Proteobacteria	c__Gammaproteobacteria	o__Pseudomonadales	f__Moraxellaceae	g__Acinetobacter	s__Acinetobacter calcoaceticus DSM 30006 = CIP 81.8	a__ASV008454	Nathusius bat	87	1.59976e-05	0.000137654	1.47581e-05
p__Proteobacteria	c__Gammaproteobacteria	o__Pseudomonadales	f__Moraxellaceae	g__Acinetobacter	s__Acinetobacter calcoaceticus DSM 30006 = CIP 81.8	a__ASV008454	Wood pigeon	74	0	0	0
p__Firmicutes	c__Bacilli	o__Bacillales	f__Bacillaceae	g__Bacillus	s__	a__ASV008563	Black bird	81	0	0	0
p__Firmicutes	c__Bacilli	o__Bacillales	f__Bacillaceae	g__Bacillus	s__	a__ASV008563	Mallard	107	0	0	0
p__Firmicutes	c__Bacilli	o__Bacillales	f__Bacillaceae	g__Bacillus	s__	a__ASV008563	Nathusius bat	87	9.20719e-07	8.58789e-06	9.20719e-07
p__Firmicutes	c__Bacilli	o__Bacillales	f__Bacillaceae	g__Bacillus	s__	a__ASV008563	Wood pigeon	74	1.72366e-05	0.000148275	1.72366e-05
p__Firmicutes	c__Bacilli	o__Lactobacillales	f__Enterococcaceae	g__Enterococcus	s__Enterococcus hirae ATCC 9790	a__ASV008679	Black bird	81	0	0	0
p__Firmicutes	c__Bacilli	o__Lactobacillales	f__Enterococcaceae	g__Enterococcus	s__Enterococcus hirae ATCC 9790	a__ASV008679	Mallard	107	7.0575e-06	6.20835e-05	6.00184e-06
p__Firmicutes	c__Bacilli	o__Lactobacillales	f__Enterococcaceae	g__Enterococcus	s__Enterococcus hirae ATCC 9790	a__ASV008679	Nathusius bat	87	0	0	0
p__Firmicutes	c__Bacilli	o__Lactobacillales	f__Enterococcaceae	g__Enterococcus	s__Enterococcus hirae ATCC 9790	a__ASV008679	Wood pigeon	74	1.27818e-05	0.000109953	1.27818e-05
p__Proteobacteria	c__Gammaproteobacteria	o__Enterobacterales	f__Enterobacteriaceae	g__Escherichia-Shigella	s__Escherichia marmotae	a__ASV008801	Black bird	81	2.10775e-05	0.000189698	2.10775e-05
p__Proteobacteria	c__Gammaproteobacteria	o__Enterobacterales	f__Enterobacteriaceae	g__Escherichia-Shigella	s__Escherichia marmotae	a__ASV008801	Mallard	107	0	0	0
p__Proteobacteria	c__Gammaproteobacteria	o__Enterobacterales	f__Enterobacteriaceae	g__Escherichia-Shigella	s__Escherichia marmotae	a__ASV008801	Nathusius bat	87	0	0	0
p__Proteobacteria	c__Gammaproteobacteria	o__Enterobacterales	f__Enterobacteriaceae	g__Escherichia-Shigella	s__Escherichia marmotae	a__ASV008801	Wood pigeon	74	1.716e-06	1.47616e-05	1.716e-06
p__Firmicutes	c__Bacilli	o__Lactobacillales	f__Enterococcaceae	g__Enterococcus	s__Enterococcus casseliflavus	a__ASV008860	Black bird	81	8.64288e-06	6.91118e-05	7.67908e-06
p__Firmicutes	c__Bacilli	o__Lactobacillales	f__Enterococcaceae	g__Enterococcus	s__Enterococcus casseliflavus	a__ASV008860	Mallard	107	0	0	0
p__Firmicutes	c__Bacilli	o__Lactobacillales	f__Enterococcaceae	g__Enterococcus	s__Enterococcus casseliflavus	a__ASV008860	Nathusius bat	87	6.74644e-06	6.29266e-05	6.74644e-06
p__Firmicutes	c__Bacilli	o__Lactobacillales	f__Enterococcaceae	g__Enterococcus	s__Enterococcus casseliflavus	a__ASV008860	Wood pigeon	74	0	0	0
p__Proteobacteria	c__Gammaproteobacteria	o__Enterobacterales	f__Enterobacteriaceae	g__Escherichia-Shigella	s__Escherichia fergusonii ATCC 35469	a__ASV008935	Black bird	81	1.09572e-05	9.86152e-05	1.09572e-05
p__Proteobacteria	c__Gammaproteobacteria	o__Enterobacterales	f__Enterobacteriaceae	g__Escherichia-Shigella	s__Escherichia fergusonii ATCC 35469	a__ASV008935	Mallard	107	4.35905e-06	4.50903e-05	4.35905e-06
p__Proteobacteria	c__Gammaproteobacteria	o__Enterobacterales	f__Enterobacteriaceae	g__Escherichia-Shigella	s__Escherichia fergusonii ATCC 35469	a__ASV008935	Nathusius bat	87	0	0	0
p__Proteobacteria	c__Gammaproteobacteria	o__Enterobacterales	f__Enterobacteriaceae	g__Escherichia-Shigella	s__Escherichia fergusonii ATCC 35469	a__ASV008935	Wood pigeon	74	8.19995e-06	7.05386e-05	8.19995e-06
p__Actinobacteriota	c__Actinobacteria	o__Corynebacteriales	f__Corynebacteriaceae	g__Corynebacterium	s__	a__ASV009156	Black bird	81	0	0	0
p__Actinobacteriota	c__Actinobacteria	o__Corynebacteriales	f__Corynebacteriaceae	g__Corynebacterium	s__	a__ASV009156	Mallard	107	2.71522e-06	2.80865e-05	2.71522e-06
p__Actinobacteriota	c__Actinobacteria	o__Corynebacteriales	f__Corynebacteriaceae	g__Corynebacterium	s__	a__ASV009156	Nathusius bat	87	2.59718e-06	2.42249e-05	2.59718e-06
p__Actinobacteriota	c__Actinobacteria	o__Corynebacteriales	f__Corynebacteriaceae	g__Corynebacterium	s__	a__ASV009156	Wood pigeon	74	1.0345e-05	8.03489e-05	9.34037e-06
p__Actinobacteriota	c__Actinobacteria	o__Corynebacteriales	f__Mycobacteriaceae	g__Mycobacterium	s__	a__ASV009606	Black bird	81	1.57148e-05	0.000128109	1.42343e-05
p__Actinobacteriota	c__Actinobacteria	o__Corynebacteriales	f__Mycobacteriaceae	g__Mycobacterium	s__	a__ASV009606	Mallard	107	0	0	0
p__Actinobacteriota	c__Actinobacteria	o__Corynebacteriales	f__Mycobacteriaceae	g__Mycobacterium	s__	a__ASV009606	Nathusius bat	87	1.94291e-06	1.81223e-05	1.94291e-06
p__Actinobacteriota	c__Actinobacteria	o__Corynebacteriales	f__Mycobacteriaceae	g__Mycobacterium	s__	a__ASV009606	Wood pigeon	74	1.21111e-06	1.04183e-05	1.21111e-06
p__Proteobacteria	c__Gammaproteobacteria	o__Enterobacterales	f__Enterobacteriaceae	g__Escherichia-Shigella	s__Escherichia coli	a__ASV009812	Black bird	81	1.51611e-06	1.3645e-05	1.51611e-06
p__Proteobacteria	c__Gammaproteobacteria	o__Enterobacterales	f__Enterobacteriaceae	g__Escherichia-Shigella	s__Escherichia coli	a__ASV009812	Mallard	107	3.27234e-06	3.38493e-05	3.27234e-06
p__Proteobacteria	c__Gammaproteobacteria	o__Enterobacterales	f__Enterobacteriaceae	g__Escherichia-Shigella	s__Escherichia coli	a__ASV009812	Nathusius bat	87	0	0	0
p__Proteobacteria	c__Gammaproteobacteria	o__Enterobacterales	f__Enterobacteriaceae	g__Escherichia-Shigella	s__Escherichia coli	a__ASV009812	Wood pigeon	74	4.00994e-05	0.000344948	4.00994e-05
p__Proteobacteria	c__Gammaproteobacteria	o__Enterobacterales	f__Enterobacteriaceae	g__Escherichia-Shigella	s__Escherichia coli	a__ASV009872	Black bird	81	2.24422e-05	0.000201979	2.24422e-05
p__Proteobacteria	c__Gammaproteobacteria	o__Enterobacterales	f__Enterobacteriaceae	g__Escherichia-Shigella	s__Escherichia coli	a__ASV009872	Mallard	107	0	0	0
p__Proteobacteria	c__Gammaproteobacteria	o__Enterobacterales	f__Enterobacteriaceae	g__Escherichia-Shigella	s__Escherichia coli	a__ASV009872	Nathusius bat	87	0	0	0
p__Proteobacteria	c__Gammaproteobacteria	o__Enterobacterales	f__Enterobacteriaceae	g__Escherichia-Shigella	s__Escherichia coli	a__ASV009872	Wood pigeon	74	1.40182e-06	1.20589e-05	1.40182e-06
p__Proteobacteria	c__Gammaproteobacteria	o__Enterobacterales	f__Enterobacteriaceae	g__Escherichia-Shigella	s__Escherichia coli	a__ASV010109	Black bird	81	0	0	0
p__Proteobacteria	c__Gammaproteobacteria	o__Enterobacterales	f__Enterobacteriaceae	g__Escherichia-Shigella	s__Escherichia coli	a__ASV010109	Mallard	107	2.99683e-06	2.20974e-05	2.13623e-06
p__Proteobacteria	c__Gammaproteobacteria	o__Enterobacterales	f__Enterobacteriaceae	g__Escherichia-Shigella	s__Escherichia coli	a__ASV010109	Nathusius bat	87	0	0	0
p__Proteobacteria	c__Gammaproteobacteria	o__Enterobacterales	f__Enterobacteriaceae	g__Escherichia-Shigella	s__Escherichia coli	a__ASV010109	Wood pigeon	74	1.45112e-05	0.00012483	1.45112e-05
p__Firmicutes	c__Bacilli	o__Bacillales	f__Bacillaceae	g__Bacillus	s__Bacillus longiquaesitum	a__ASV010111	Black bird	81	0	0	0
p__Firmicutes	c__Bacilli	o__Bacillales	f__Bacillaceae	g__Bacillus	s__Bacillus longiquaesitum	a__ASV010111	Mallard	107	0	0	0
p__Firmicutes	c__Bacilli	o__Bacillales	f__Bacillaceae	g__Bacillus	s__Bacillus longiquaesitum	a__ASV010111	Nathusius bat	87	9.33202e-07	8.70433e-06	9.33202e-07
p__Firmicutes	c__Bacilli	o__Bacillales	f__Bacillaceae	g__Bacillus	s__Bacillus longiquaesitum	a__ASV010111	Wood pigeon	74	1.01665e-05	8.74554e-05	1.01665e-05
p__Proteobacteria	c__Gammaproteobacteria	o__Enterobacterales	f__Enterobacteriaceae	g__Escherichia-Shigella	s__Escherichia coli	a__ASV010457	Black bird	81	7.10543e-06	6.39488e-05	7.10543e-06
p__Proteobacteria	c__Gammaproteobacteria	o__Enterobacterales	f__Enterobacteriaceae	g__Escherichia-Shigella	s__Escherichia coli	a__ASV010457	Mallard	107	0	0	0
p__Proteobacteria	c__Gammaproteobacteria	o__Enterobacterales	f__Enterobacteriaceae	g__Escherichia-Shigella	s__Escherichia coli	a__ASV010457	Nathusius bat	87	0	0	0
p__Proteobacteria	c__Gammaproteobacteria	o__Enterobacterales	f__Enterobacteriaceae	g__Escherichia-Shigella	s__Escherichia coli	a__ASV010457	Wood pigeon	74	1.64498e-06	1.41507e-05	1.64498e-06
p__Firmicutes	c__Bacilli	o__Bacillales	f__Bacillaceae	g__Bacillus	s__Bacillus longiquaesitum	a__ASV010550	Black bird	81	1.75472e-05	0.000157924	1.75472e-05
p__Firmicutes	c__Bacilli	o__Bacillales	f__Bacillaceae	g__Bacillus	s__Bacillus longiquaesitum	a__ASV010550	Mallard	107	0	0	0
p__Firmicutes	c__Bacilli	o__Bacillales	f__Bacillaceae	g__Bacillus	s__Bacillus longiquaesitum	a__ASV010550	Nathusius bat	87	1.88895e-06	1.76189e-05	1.88895e-06
p__Firmicutes	c__Bacilli	o__Bacillales	f__Bacillaceae	g__Bacillus	s__Bacillus longiquaesitum	a__ASV010550	Wood pigeon	74	0	0	0
p__Proteobacteria	c__Gammaproteobacteria	o__Enterobacterales	f__Enterobacteriaceae	g__Escherichia-Shigella	s__Escherichia coli	a__ASV011097	Black bird	81	2.13298e-06	1.91968e-05	2.13298e-06
p__Proteobacteria	c__Gammaproteobacteria	o__Enterobacterales	f__Enterobacteriaceae	g__Escherichia-Shigella	s__Escherichia coli	a__ASV011097	Mallard	107	0	0	0
p__Proteobacteria	c__Gammaproteobacteria	o__Enterobacterales	f__Enterobacteriaceae	g__Escherichia-Shigella	s__Escherichia coli	a__ASV011097	Nathusius bat	87	0	0	0
p__Proteobacteria	c__Gammaproteobacteria	o__Enterobacterales	f__Enterobacteriaceae	g__Escherichia-Shigella	s__Escherichia coli	a__ASV011097	Wood pigeon	74	8.26226e-06	7.10746e-05	8.26226e-06
p__Proteobacteria	c__Gammaproteobacteria	o__Pseudomonadales	f__Pseudomonadaceae	g__Pseudomonas	s__	a__ASV011194	Black bird	81	6.24571e-05	0.000562114	6.24571e-05
p__Proteobacteria	c__Gammaproteobacteria	o__Pseudomonadales	f__Pseudomonadaceae	g__Pseudomonas	s__	a__ASV011194	Mallard	107	0	0	0
p__Proteobacteria	c__Gammaproteobacteria	o__Pseudomonadales	f__Pseudomonadaceae	g__Pseudomonas	s__	a__ASV011194	Nathusius bat	87	1.90967e-06	1.27501e-05	1.36695e-06
p__Proteobacteria	c__Gammaproteobacteria	o__Pseudomonadales	f__Pseudomonadaceae	g__Pseudomonas	s__	a__ASV011194	Wood pigeon	74	0	0	0
p__Proteobacteria	c__Gammaproteobacteria	o__Enterobacterales	f__Enterobacteriaceae	g__Escherichia-Shigella	s__Escherichia coli	a__ASV011292	Black bird	81	8.45429e-06	6.81461e-05	7.57179e-06
p__Proteobacteria	c__Gammaproteobacteria	o__Enterobacterales	f__Enterobacteriaceae	g__Escherichia-Shigella	s__Escherichia coli	a__ASV011292	Mallard	107	1.89531e-06	1.96053e-05	1.89531e-06
p__Proteobacteria	c__Gammaproteobacteria	o__Enterobacterales	f__Enterobacteriaceae	g__Escherichia-Shigella	s__Escherichia coli	a__ASV011292	Nathusius bat	87	0	0	0
p__Proteobacteria	c__Gammaproteobacteria	o__Enterobacterales	f__Enterobacteriaceae	g__Escherichia-Shigella	s__Escherichia coli	a__ASV011292	Wood pigeon	74	4.07913e-06	2.04561e-05	2.37797e-06
p__Firmicutes	c__Bacilli	o__Staphylococcales	f__Staphylococcaceae	g__Staphylococcus	s__Staphylococcus succinus	a__ASV011342	Black bird	81	0	0	0
p__Firmicutes	c__Bacilli	o__Staphylococcales	f__Staphylococcaceae	g__Staphylococcus	s__Staphylococcus succinus	a__ASV011342	Mallard	107	1.81015e-06	1.87243e-05	1.81015e-06
p__Firmicutes	c__Bacilli	o__Staphylococcales	f__Staphylococcaceae	g__Staphylococcus	s__Staphylococcus succinus	a__ASV011342	Nathusius bat	87	0	0	0
p__Firmicutes	c__Bacilli	o__Staphylococcales	f__Staphylococcaceae	g__Staphylococcus	s__Staphylococcus succinus	a__ASV011342	Wood pigeon	74	1.31838e-05	7.96643e-05	9.26079e-06
[truncated: 332 more rows]
